# Supplementary material for: A preliminary study of the effect of a high-salt diet on transcriptome dynamics in rat hypothalamic forebrain and brainstem cardiovascular control centers
Source: PeerJ. 2020 Mar 3;8:e8528. doi: 10.7717/peerj.8528 (PMC7059759; doi:10.7717/peerj.8528)
Supplement: Table S5 [file peerj-08-8528-s005.xlsx]

## Sheet: S5_NTS_SRSvsSHS
Supplemental Table S5: RNAseq datasets for NTS
	GeneName	GeneType	DESeq.shrRS.AvgCount	DESeq.shrHS.AvgCount	edgeR.foldChange	edgeR.PValue
ENSRNOG00000019823	Romo1	ensembl	19.003	59.4039	3.06193	2.43e-06
ENSRNOG00000037661	Tmsbl1	ensembl	180.862	79.5993	0.444168	2.19e-05
ENSRNOG00000015477	Nkx3-1	ensembl	9.34646	0.881146	0.115453	6.02e-05
ENSRNOG00000016346	Prkcd	ensembl	119.598	227.389	1.90052	6.48e-05
ENSRNOG00000052226	Ndufa1	ensembl_havana	190.926	379.951	1.99858	9.86e-05
ENSRNOG00000013548	Sepw1	ensembl	93.8022	244.43	2.62445	0.000140365
ENSRNOG00000017409	Wnt6	ensembl	0.639492	8.70463	11.0452	0.000146818
ENSRNOG00000019573	Lcat	ensembl	116.765	215.231	1.84455	0.000189779
ENSRNOG00000051169	Clnk	ensembl_havana	27.7582	8.99405	0.329951	0.000192564
ENSRNOG00000014414	Qrfpr	ensembl	33.9109	13.432	0.403957	0.000277015
ENSRNOG00000005747	Il27ra	ensembl	29.3642	3.01447	0.104153	0.000288807
ENSRNOG00000013468	Fam213b	ensembl	92.9499	178.23	1.93333	0.000347375
ENSRNOG00000053334	Stmn4	ensembl	3465.6	2412.1	0.697161	0.000552953
ENSRNOG00000048048	Olr1737	ensembl_havana	17.7523	5.01206	0.298147	0.000553668
ENSRNOG00000011263	Plac9	ensembl_havana	1.01625	8.41216	7.44677	0.000561119
ENSRNOG00000011913	Cp	ensembl	770.193	1119.97	1.45702	0.000748682
ENSRNOG00000013933	Med27	ensembl	162.081	283.066	1.74923	0.000760679
ENSRNOG00000010645	Lgals3	ensembl	14.753	34.8871	2.35872	0.000771113
ENSRNOG00000015616	Rgs14	ensembl	4.93047	15.9321	3.1406	0.000789273
ENSRNOG00000001241	Iqce	ensembl	227.646	134.248	0.590239	0.000793076
ENSRNOG00000056493	Mybpc1	ensembl	13.863	37.9478	2.65129	0.000795044
ENSRNOG00000023831	Sycp2l	ensembl	9.79842	1.93382	0.206542	0.000853127
ENSRNOG00000015264	Lrrc38	ensembl	4.34042	16.9477	3.6185	0.000863711
ENSRNOG00000024019	Ccdc6	ensembl	513.201	325.333	0.633854	0.000995432
ENSRNOG00000006932	Dock2	ensembl	47.4426	20.8275	0.441148	0.00115623
ENSRNOG00000045791	Eif4a3	ensembl	691.953	1014.32	1.47052	0.00117871
ENSRNOG00000028598	Edar	ensembl	18.469	40.0943	2.19858	0.00120326
ENSRNOG00000014233	Krt19	ensembl_havana	16.4197	5.19819	0.322692	0.00122596
ENSRNOG00000060540	AABR07042326.3	ensembl	13.7751	3.75329	0.284961	0.00124131
ENSRNOG00000033901	Ttll2	ensembl	0	3.98076	32.7703	0.00127186
ENSRNOG00000052090	7SK	ensembl	9.81356	1.71065	0.181656	0.00127923
ENSRNOG00000010407	Pex5	ensembl	206.854	117.592	0.570903	0.00143261
ENSRNOG00000051936	U2	ensembl	5.10493	0.350892	0.0838922	0.00144309
ENSRNOG00000003357	Col3a1	ensembl	258.222	414.148	1.60967	0.00148352
ENSRNOG00000045860	U2af1	ensembl	1030.16	662.783	0.645029	0.00158987
ENSRNOG00000051950	Cnga3	ensembl_havana	1.05301	6.8383	6.15147	0.00161989
ENSRNOG00000012371	Car7	ensembl	46.3425	94.0702	2.01808	0.00162182
ENSRNOG00000010067	Lypla2	ensembl	81.8881	152.886	1.87697	0.00164057
ENSRNOG00000010663	Col6a5	ensembl	10.4252	2.6064	0.259724	0.0016747
ENSRNOG00000005958	Rrbp1	ensembl	1034.3	722.79	0.699904	0.001684
ENSRNOG00000008232	Spaca1	ensembl	14.527	4.68254	0.323284	0.00172844
ENSRNOG00000053408	AABR07027810.3	ensembl	8.38173	1.55372	0.205526	0.00182901
ENSRNOG00000010144	AABR07019399.1	ensembl	98.9639	169.274	1.71628	0.00189404
ENSRNOG00000059297	Adam21	ensembl	6.08649	0.68718	0.126194	0.001981
ENSRNOG00000059027	AC098008.2	ensembl	7.61346	1.37436	0.184304	0.00198406
ENSRNOG00000006913	Rpain	ensembl	93.0831	150.535	1.62186	0.00199684
ENSRNOG00000019930	Rhot2	ensembl	435.78	629.758	1.44952	0.00200629
ENSRNOG00000061406	AABR07007799.1	ensembl	16.1975	5.69924	0.366325	0.00201484
ENSRNOG00000037231	Pla2g4d	ensembl	0	3.85304	32.416	0.00208493
ENSRNOG00000017912	Atp2a3	ensembl	66.0579	199.563	3.01374	0.00224385
ENSRNOG00000001430	Polr2j	ensembl	120.492	198.045	1.65063	0.00229745
ENSRNOG00000017836	Rrp36	ensembl	104.212	177.048	1.70847	0.00231255
ENSRNOG00000023299	Hfm1	ensembl	147.264	89.7313	0.611199	0.00235829
ENSRNOG00000045743	Etnppl	ensembl	389.49	263.749	0.678183	0.00236909
ENSRNOG00000032739	Thoc1	ensembl	16.4581	39.5505	2.39356	0.00240463
ENSRNOG00000006471	Pvalb	ensembl	1619.15	2532.15	1.56706	0.00241959
ENSRNOG00000050181	Chid1	ensembl	88.8	163.54	1.83918	0.00244436
ENSRNOG00000059466	AC126572.3	ensembl	16.644	42.0714	2.54095	0.00247448
ENSRNOG00000002919	Gfap	ensembl	5920.19	8248.96	1.3969	0.00254128
ENSRNOG00000001416	Vgf	ensembl	473.821	287.311	0.606238	0.00255994
ENSRNOG00000048470	Pomp	ensembl	324.554	647.003	2.00361	0.00257097
ENSRNOG00000004608	Pam16	ensembl	133.659	224.689	1.6877	0.00257847
ENSRNOG00000018023	Bin3	ensembl	217.394	341.792	1.57141	0.00264159
ENSRNOG00000002879	Psen2	ensembl	258.485	388.017	1.50056	0.00264507
ENSRNOG00000025711	LOC499770	ensembl	155.194	283.783	1.83451	0.00269037
ENSRNOG00000057680	U6	ensembl	4.57946	0.336288	0.0943146	0.0026922
ENSRNOG00000012160	Syk	ensembl	58.0357	32.634	0.561691	0.0028241
ENSRNOG00000020427	Borcs8	ensembl	114.353	209.517	1.84526	0.00282595
ENSRNOG00000046984	St6galnac6	ensembl	436.189	638.484	1.46874	0.00282608
ENSRNOG00000012659	Vamp5	ensembl	2.18328	9.37291	4.4336	0.00297241
ENSRNOG00000020391	Nip7	ensembl	96.0137	150.39	1.56835	0.00300146
ENSRNOG00000033318	Rfxank	ensembl	46.8463	78.8845	1.68655	0.00306647
ENSRNOG00000057456	LOC102546683	ensembl	1.45552	7.11617	4.92955	0.00306778
ENSRNOG00000055547	AABR07001519.1	ensembl	104.813	60.8478	0.581652	0.00325278
ENSRNOG00000005023	Agr2	ensembl	13.9737	4.63997	0.332675	0.00328123
ENSRNOG00000046644	Prelid3b	ensembl	265.536	499.306	1.88937	0.00330894
ENSRNOG00000018892	Hcrt	ensembl	3.5117	11.7841	3.1534	0.00334132
ENSRNOG00000020799	LOC103690054	ensembl	40.9496	99.2232	2.43903	0.00337099
ENSRNOG00000047321	Hba-a2	ensembl	1451.59	2079.69	1.43517	0.00358516
ENSRNOG00000005371	Klhl29	ensembl_havana	528.924	354.714	0.670725	0.00363241
ENSRNOG00000024602	Plekha7	ensembl	205.522	130.042	0.6346	0.0036398
ENSRNOG00000018230	Gtf2h2	ensembl	190.357	321.584	1.69422	0.00369574
ENSRNOG00000017847	Rps19bp1	ensembl_havana	347.523	555.641	1.60614	0.00372353
ENSRNOG00000059601	AC127076.2	ensembl	20.7017	8.34161	0.402883	0.00373635
ENSRNOG00000033697	Casp4	ensembl	106.998	168.938	1.5865	0.00375907
ENSRNOG00000015554	Ankdd1a	ensembl	20.1721	8.36958	0.408869	0.00393586
ENSRNOG00000005911	Rln3	ensembl	16.7324	0.293715	0.025864	0.00396029
ENSRNOG00000030868	LOC367746	ensembl	5.08125	14.025	2.74553	0.00404522
ENSRNOG00000059370	SNORA40	ensembl	0	3.74422	30.5375	0.00407787
ENSRNOG00000042455	Tlr12	ensembl	0	3.74422	30.5376	0.00407963
ENSRNOG00000017828	Egr3	ensembl	9.29495	2.42703	0.256943	0.00429015
ENSRNOG00000042954	RSA-14-44	ensembl	4.40293	0.336288	0.0961216	0.00437394
ENSRNOG00000058232	SNORD36	ensembl	4.5022	0.350892	0.0954211	0.00459728
ENSRNOG00000002691	Shcbp1l	ensembl	8.75641	2.35526	0.267268	0.00462573
ENSRNOG00000017918	Iglon5	ensembl	55.4445	28.2588	0.506187	0.00471281
ENSRNOG00000050348	LOC684270	ensembl	43.7309	75.3688	1.71843	0.00474962
ENSRNOG00000059133	AABR07020537.1	ensembl	46.5414	24.9171	0.536748	0.00475329
ENSRNOG00000052412	AABR07026984.1	ensembl	1.70725	8.70711	4.846	0.00485653
ENSRNOG00000013318	Ccdc150	ensembl	57.2579	28.4246	0.497844	0.00488196
ENSRNOG00000041538	Mir1298	ensembl	8.15368	1.76229	0.243292	0.00499551
ENSRNOG00000056448	AABR07062033.1	ensembl	11.1914	25.3544	2.22277	0.00504556
ENSRNOG00000056972	AABR07053710.2	ensembl	7.74055	26.3915	3.47398	0.00506647
ENSRNOG00000026036	Pdyn	ensembl	753.663	488.657	0.649692	0.0050851
ENSRNOG00000011445	Nkain1	ensembl	27.8944	64.257	2.30442	0.00511778
ENSRNOG00000029886	Hba-a3	ensembl	1204.59	1831.2	1.52487	0.00526927
ENSRNOG00000030089	LOC103691107	ensembl	0.665247	5.12765	6.6993	0.00528645
ENSRNOG00000008424	Aagab	ensembl	250.762	395.959	1.58606	0.00546426
ENSRNOG00000027811	Lilrb4	ensembl	0	3.26561	27.3537	0.00546549
ENSRNOG00000009739	RGD1564420	ensembl	1901.83	1345.78	0.708235	0.00547154
ENSRNOG00000013101	Pcdh8	ensembl	188.874	121.204	0.641504	0.00561188
ENSRNOG00000047914	LOC100912034	ensembl	33.1481	63.683	1.92616	0.00561854
ENSRNOG00000056852	SNORD115	ensembl	48.2782	83.4711	1.72943	0.005658
ENSRNOG00000048758	Snrpd2l	ensembl	377.779	199.169	0.527096	0.00567754
ENSRNOG00000029078	Hmgn5b	ensembl	80.6934	46.2645	0.573458	0.00573049
ENSRNOG00000058709	AABR07032095.1	ensembl	13.5492	4.2823	0.33492	0.00582716
ENSRNOG00000031965	Impdh2	ensembl	369.173	558.605	1.51877	0.00594774
ENSRNOG00000036461	Mir592	ensembl	3.53953	0	0.0348797	0.00622298
ENSRNOG00000000483	Syngap1	ensembl_havana	359.63	217.907	0.60511	0.00629961
ENSRNOG00000015550	Ptgds	ensembl	9167.97	12244.9	1.33824	0.00642875
ENSRNOG00000012817	Lrrc17	ensembl	11.39	3.54348	0.321651	0.00651287
ENSRNOG00000007104	Itpr1	ensembl	4489.32	9250.15	2.06001	0.00668977
ENSRNOG00000058604	SNORA19	ensembl	0.927981	5.59166	5.06793	0.0067534
ENSRNOG00000012966	Acadl	ensembl	355.348	230.147	0.646876	0.0069118
ENSRNOG00000002820	LOC24906	ensembl	0	3.51675	29.6812	0.00697682
ENSRNOG00000005301	Eif2b4	ensembl	322.465	537.779	1.67543	0.0070418
ENSRNOG00000057189	LOC103690326	ensembl	0.990494	5.50651	5.02027	0.00708835
ENSRNOG00000057955	U2	ensembl	65.429	103.798	1.58614	0.00714945
ENSRNOG00000056386	AABR07065122.1	ensembl	3.0745	0	0.039282	0.00730841
ENSRNOG00000052948	AABR07049134.4	ensembl	4.94147	0.644607	0.151462	0.00731609
ENSRNOG00000016983	Myh7	ensembl	79.3766	47.9105	0.606307	0.00736035
ENSRNOG00000033503	Ldlrad2	ensembl	1.59323	7.30354	4.12026	0.00740308
ENSRNOG00000010121	Lef1	ensembl	77.0682	45.1718	0.582864	0.00740746
ENSRNOG00000003954	Il2rg	ensembl_havana	13.1467	28.6097	2.13084	0.00751888
ENSRNOG00000023194	Rn50_6_0657.1	havana	3.13702	0	0.0390313	0.00753281
ENSRNOG00000004404	Tac4	ensembl	1.21647	6.12191	4.34442	0.00760896
ENSRNOG00000017206	Igfbp5	ensembl	4132.8	5994.13	1.4523	0.00775952
ENSRNOG00000049298	LOC100909595	ensembl	197.546	132.531	0.672107	0.00788162
ENSRNOG00000024560	Npap60	ensembl	23.381	9.93237	0.433975	0.00794297
ENSRNOG00000005669	Car8	ensembl	406.336	821.944	2.02138	0.00796666
ENSRNOG00000051352	Rn50_13_0801.3	havana	2.93472	0	0.0397841	0.00813299
ENSRNOG00000052040	U6	ensembl	2.69775	9.21475	3.3807	0.0082073
ENSRNOG00000012479	Impg1	ensembl	10.9308	35.1964	3.20671	0.00820852
ENSRNOG00000058105	Hbb	ensembl	409.71	736.93	1.8058	0.00824647
ENSRNOG00000057039	AC124874.1	ensembl	38.9695	19.0597	0.487503	0.00830473
ENSRNOG00000004645	Galnt5	ensembl	24.4394	12.2158	0.507472	0.00830541
ENSRNOG00000057697	U6	ensembl	9.71054	2.52125	0.28035	0.00843968
ENSRNOG00000026112	Tmem202	ensembl	37.1073	16.7871	0.455911	0.00849393
ENSRNOG00000008512	Btf3l4	ensembl	81.9706	127.194	1.56038	0.00867731
ENSRNOG00000060012	Metazoa_SRP	ensembl	309.665	452.185	1.46601	0.00872886
ENSRNOG00000000606	Pcdh15	ensembl	249.558	160.586	0.642723	0.00875514
ENSRNOG00000000889	LOC304239	ensembl_havana	65.0056	35.9344	0.555348	0.00877045
ENSRNOG00000056637	Abhd16a	ensembl_havana	477.365	662.96	1.39371	0.00886302
ENSRNOG00000023936	AABR07027010.1	ensembl	3.03568	11.3135	3.38344	0.00886463
ENSRNOG00000060721	SNORD113	ensembl	112.859	73.0447	0.646335	0.00892246
ENSRNOG00000042598	LOC100909977	ensembl	3.79126	0	0.0320179	0.00895016
ENSRNOG00000046658	Omd	ensembl	17.0461	32.8	1.90018	0.00900388
ENSRNOG00000003258	Cdc73	ensembl	570.803	401.605	0.704084	0.00916
ENSRNOG00000061114	AABR07049286.1	ensembl	43.6925	24.6939	0.561708	0.00922448
ENSRNOG00000007730	Vom2r53	ensembl	1.62999	7.31014	4.21372	0.00930413
ENSRNOG00000025810	Grcc10	ensembl	241.618	395.955	1.64468	0.00938485
ENSRNOG00000050183	RT1-CE1	ensembl_havana	1.45552	6.33601	4.31499	0.00940677
ENSRNOG00000007061	Arhgef33	ensembl	100.369	230.565	2.29163	0.00947066
ENSRNOG00000014339	Anxa10	ensembl	10.3112	32.0305	3.06136	0.0094768
ENSRNOG00000010468	Elovl6	ensembl	114.243	72.4717	0.636389	0.00948901
ENSRNOG00000003054	Cask	ensembl	330.897	214.05	0.646082	0.00949933
ENSRNOG00000042086	Rab26	ensembl	272.205	384.355	1.41384	0.00968804
ENSRNOG00000027787	Cdc6	ensembl	14.3027	6.12191	0.435458	0.0097195
ENSRNOG00000054786	7SK	ensembl	21.1826	8.21266	0.386566	0.00979492
ENSRNOG00000052912	AC111292.1	ensembl	0	3.02783	24.9956	0.00980027
ENSRNOG00000033299	Mt-atp8	insdc	90215.4	63941.1	0.709862	0.0098715
ENSRNOG00000051432	AABR07005572.1	ensembl	12.8771	3.83843	0.313507	0.00994126
ENSRNOG00000013426	Mrgprf	ensembl	5.49476	19.0556	3.43652	0.00998785
ENSRNOG00000046151	Tubb1	ensembl	3.58897	10.7035	2.87254	0.0101235
ENSRNOG00000049591	Rn50_2_2280.3	havana	8.09324	2.25551	0.293929	0.0101724
ENSRNOG00000043098	Mt2A	ensembl	28.3059	48.4888	1.71398	0.0102189
ENSRNOG00000002878	Afm	ensembl	13.0841	5.24076	0.399541	0.010421
ENSRNOG00000054541	SNORA17	ensembl	4.438	0	0.0272213	0.010477
ENSRNOG00000055424	AC108631.1	ensembl	147.423	78.613	0.534527	0.0107083
ENSRNOG00000062006	Rn60_16_0690.3	havana	5.98347	1.33179	0.233099	0.0107406
ENSRNOG00000053850	Rdh5	ensembl	41.8149	75.1771	1.79397	0.0107698
ENSRNOG00000014000	Kif2a	ensembl	590.858	435.162	0.737758	0.0107753
ENSRNOG00000006711	Zfp212	ensembl	114.496	167.683	1.46887	0.0107923
ENSRNOG00000061310	AABR07064840.1	ensembl	31.3774	13.5914	0.441242	0.010829
ENSRNOG00000051321	Rn50_X_0711.1	havana	10.4105	3.35075	0.32358	0.0109045
ENSRNOG00000053782	7SK	ensembl	7.56402	1.94719	0.274395	0.0109788
ENSRNOG00000009461	Scp2d1	ensembl	6.33654	1.31718	0.227698	0.0110308
ENSRNOG00000047098	LOC103694857	ensembl	25.9778	50.9778	1.98104	0.0110768
ENSRNOG00000010666	Wisp2	ensembl	6.38598	14.8515	2.3221	0.0111048
ENSRNOG00000025300	Fer1l6	ensembl	17.9099	7.21716	0.403994	0.0111117
ENSRNOG00000048215	Hist1h4b	ensembl	11.4284	25.9239	2.25366	0.0113062
ENSRNOG00000041320	Mir876	ensembl	10.1735	3.20843	0.329965	0.0114289
ENSRNOG00000039265	Psmg4	ensembl	173.057	251.003	1.45383	0.0114382
ENSRNOG00000055934	Dmkn	ensembl	4.05399	0.350892	0.10876	0.0114978
ENSRNOG00000002423	Fam114a2	ensembl	442.889	656.026	1.48794	0.0115307
ENSRNOG00000020296	LOC103693430	ensembl	44.0067	95.0965	2.1821	0.0115315
ENSRNOG00000001499	Mia	ensembl	6.13425	1.31718	0.231022	0.0115491
ENSRNOG00000024089	Fndc3b	ensembl	417.206	288.213	0.690827	0.0115616
ENSRNOG00000052827	AABR07052085.2	ensembl	1.36725	5.72844	4.06004	0.0116514
ENSRNOG00000054498	AABR07029732.1	ensembl	0.351002	3.58729	8.08155	0.0116788
ENSRNOG00000047800	C5ar1	ensembl	11.0516	4.07497	0.380925	0.0117356
ENSRNOG00000061845	Cttnbp2	ensembl	1315.97	999.964	0.761472	0.0117599
ENSRNOG00000046440	AABR07071393.1	ensembl	1.56747	6.50077	3.72255	0.0117672
ENSRNOG00000028997	RGD1561671	ensembl	16.1759	36.5103	2.28255	0.0119056
ENSRNOG00000061763	AABR07012039.1	ensembl	23.7872	12.0365	0.513292	0.011964
ENSRNOG00000051481	SCARNA18	ensembl	403.86	278.82	0.690148	0.0119898
ENSRNOG00000060618	AABR07027267.1	ensembl	18.6377	7.66227	0.419248	0.0120112
ENSRNOG00000015027	Il18r1	ensembl	1.85596	8.45826	4.17867	0.0120562
ENSRNOG00000051245	Rn50_X_0713.5	havana	26.3616	13.5902	0.520013	0.0120747
ENSRNOG00000055328	AABR07017268.1	ensembl	0	3.10868	26.6863	0.0121019
ENSRNOG00000055047	U6	ensembl	3.59997	0.293715	0.118539	0.0122313
ENSRNOG00000010699	Trim43a	ensembl	22.8094	11.134	0.499616	0.0122649
ENSRNOG00000005703	Arfgef1	ensembl	3893.07	2922.55	0.75178	0.0122944
ENSRNOG00000015277	Serf2	ensembl	201.835	318.401	1.58437	0.0123495
ENSRNOG00000061335	AC107527.2	ensembl	19.9551	37.1541	1.84425	0.0124148
ENSRNOG00000011921	Dusp4	ensembl	183.307	125.915	0.687603	0.0124843
ENSRNOG00000031210	Vom1r48	ensembl	2.69775	0	0.0441385	0.0124954
ENSRNOG00000061264	AABR07058091.2	ensembl	82.7978	50.4854	0.613505	0.0126541
ENSRNOG00000027660	Cct6a-ps2	havana	109.414	170.089	1.56101	0.012775
ENSRNOG00000056880	SNORA15	ensembl	0	2.64897	22.1522	0.0127802
ENSRNOG00000047657	C4a	ensembl_havana	40.2948	64.4653	1.59734	0.0127988
ENSRNOG00000054302	AABR07050423.1	ensembl	20.1721	41.2174	2.04179	0.0128259
ENSRNOG00000056755	7SK	ensembl	4324.39	6028.01	1.39816	0.0128895
ENSRNOG00000052162	AABR07030257.1	ensembl	0	2.54922	21.9505	0.012965
ENSRNOG00000045854	Zfp277	ensembl	477.251	335.957	0.705589	0.0130654
ENSRNOG00000003827	Wipi1	ensembl	198.167	133.998	0.679917	0.0130845
ENSRNOG00000060052	LOC102556253	ensembl	11.0884	3.99412	0.35718	0.013085
ENSRNOG00000014886	Fam107b	ensembl	705.514	1033.65	1.46555	0.0131896
ENSRNOG00000047344	Olr1409	ensembl	3.90153	0.350892	0.115644	0.0132545
ENSRNOG00000042312	Palldl1	ensembl	0	3.4024	29.1271	0.0132925
ENSRNOG00000023614	Hsh2d	ensembl	10.9748	3.43037	0.332674	0.0133128
ENSRNOG00000061841	SNORA44	ensembl	1.01625	5.18482	4.72143	0.0134513
ENSRNOG00000059605	Ddn	ensembl	60.8373	24.8161	0.406455	0.0135739
ENSRNOG00000017118	P4ha3	ensembl	30.4727	12.8035	0.418261	0.0137289
ENSRNOG00000031834	Nkain4	ensembl	110.677	165.643	1.49945	0.013763
ENSRNOG00000049853	Rgag1	ensembl	49.8432	29.6251	0.590661	0.0138702
ENSRNOG00000015582	Me2	ensembl	898.261	1168.78	1.30422	0.0139348
ENSRNOG00000052573	SNORD17	ensembl	15.6683	29.1689	1.88022	0.0139691
ENSRNOG00000042213	Zfp498	ensembl_havana	37.7204	20.3927	0.541114	0.0140587
ENSRNOG00000038412	AC118833.1	ensembl	5.25778	1.02347	0.211511	0.0140676
ENSRNOG00000017294	Zranb1	ensembl	4964.5	6488.22	1.30913	0.0140974
ENSRNOG00000060779	U6	ensembl	0	2.53462	21.9051	0.0141535
ENSRNOG00000052245	AABR07065334.1	ensembl	8.1705	2.03357	0.255068	0.0141618
ENSRNOG00000027139	Krt20	ensembl_havana	6.69855	1.33179	0.21474	0.014206
ENSRNOG00000016769	Rab38	ensembl	23.7158	11.4186	0.48953	0.0142373
ENSRNOG00000033618	Col28a1	ensembl	5.2684	16.7696	2.99857	0.0142636
ENSRNOG00000017756	Mmp21	ensembl	10.9875	3.98076	0.363511	0.0143645
ENSRNOG00000000943	AC136867.1	ensembl	8.01804	18.3748	2.3578	0.0143651
ENSRNOG00000021295	Rae1	ensembl	166.189	105.805	0.637099	0.0144256
ENSRNOG00000053902	Metazoa_SRP	ensembl	7.80475	16.9543	2.1781	0.0144287
ENSRNOG00000031494	RGD1563714	ensembl	14.5376	28.9682	1.96091	0.014587
ENSRNOG00000060836	U1	ensembl	35.657	60.9142	1.70986	0.0147653
ENSRNOG00000058626	Kcnh8	ensembl	69.8799	38.017	0.547243	0.014849
ENSRNOG00000059252	AABR07057108.1	ensembl	34.3832	18.4934	0.542561	0.0148589
ENSRNOG00000021170	Plekho1	ensembl	433.54	631.055	1.45955	0.0151433
ENSRNOG00000055966	Clec2d	ensembl	11.3316	3.54472	0.330216	0.0151606
ENSRNOG00000007988	Timm22	ensembl	506.775	691.927	1.36722	0.0152256
ENSRNOG00000047946	AABR07031734.3	ensembl	2.78394	0	0.0409715	0.0152327
ENSRNOG00000061392	U6	ensembl	2.52121	0	0.0450374	0.015248
ENSRNOG00000020877	Pyy	ensembl	0	2.69154	22.2941	0.0153603
ENSRNOG00000013554	Treml2	ensembl	0.576979	4.56695	6.00284	0.0155455
ENSRNOG00000054879	Zic2	ensembl	81.3609	177.789	2.17728	0.015636
ENSRNOG00000009782	Efcab7	ensembl	113.168	162.655	1.44024	0.0157417
ENSRNOG00000046438	AABR07000583.1	ensembl	3.21053	0	0.0379516	0.0157658
ENSRNOG00000009269	Cga	ensembl	3.21053	0	0.0379514	0.0157738
ENSRNOG00000055586	LOC100910650	ensembl	3.82802	0.293715	0.116042	0.0158017
ENSRNOG00000054774	SNORD14	ensembl	4.79276	11.5846	2.44419	0.0159506
ENSRNOG00000026176	Efcab12	ensembl	14.7031	6.2733	0.438107	0.0159602
ENSRNOG00000052998	AABR07048791.1	ensembl	4.93047	12.2998	2.4382	0.0160397
ENSRNOG00000013238	LOC103693210	ensembl	299.26	455.917	1.5302	0.0161116
ENSRNOG00000050242	Mirlet7g	ensembl	6.51308	1.03807	0.172638	0.0161453
ENSRNOG00000032844	RT1-Da	ensembl_havana	20.9996	39.1762	1.88385	0.0161613
ENSRNOG00000058564	Tcte2	ensembl	20.9751	10.5679	0.497633	0.0162087
ENSRNOG00000002916	Car4	ensembl	156.405	226.599	1.44951	0.0163317
ENSRNOG00000029586	Cdhr4	ensembl	27.9295	46.6245	1.67794	0.0163416
ENSRNOG00000011970	Tmem82	ensembl	1.94423	7.34058	3.56556	0.0163613
ENSRNOG00000016385	Gabrd	ensembl	65.6152	220.939	3.35254	0.0165237
ENSRNOG00000026116	Sall3	ensembl	72.8784	39.7292	0.541931	0.0166032
ENSRNOG00000042250	Cgm4	ensembl	17.2869	8.01316	0.467011	0.0166221
ENSRNOG00000050128	LOC100910636	ensembl	15.106	6.75191	0.462409	0.016627
ENSRNOG00000032473	Scn10a	ensembl	5.72074	1.21743	0.243721	0.0166452
ENSRNOG00000048275	RGD1309350	ensembl	0.953737	5.34175	4.8173	0.0167788
ENSRNOG00000007637	Acer2	ensembl	235.718	167.42	0.712427	0.0168302
ENSRNOG00000017469	Anxa1	ensembl	22.4935	38.5577	1.73223	0.0171567
ENSRNOG00000012701	Map7	ensembl	1208.77	925.125	0.766831	0.0171799
ENSRNOG00000019280	LOC691722	ensembl	13.5087	5.72844	0.433156	0.0172156
ENSRNOG00000051469	AABR07028874.1	ensembl	3.33931	0	0.0370612	0.0172755
ENSRNOG00000046844	RGD1560652	ensembl	4.45444	0.630003	0.164629	0.0172812
ENSRNOG00000033143	Cep295nl	ensembl	29.5224	16.1808	0.550845	0.0173661
ENSRNOG00000055116	AABR07003827.1	ensembl	77.9602	49.4045	0.638938	0.0173935
ENSRNOG00000001958	Ift57	ensembl	507.577	684.899	1.35083	0.0173938
ENSRNOG00000054045	Metazoa_SRP	ensembl	992.931	1355.37	1.36902	0.0174643
ENSRNOG00000025115	Exph5	ensembl	345.752	797.16	2.30233	0.0174731
ENSRNOG00000018042	Mrpl48	ensembl	434.132	615.232	1.421	0.0174732
ENSRNOG00000015437	Tmem14c	ensembl	338.47	472.257	1.40155	0.0177204
ENSRNOG00000056831	AABR07002805.1	ensembl	0	3.11421	25.4886	0.0177399
ENSRNOG00000018289	Park7	ensembl	2042.48	2798.75	1.37433	0.0177505
ENSRNOG00000059663	Rufy2	ensembl	595.53	440.186	0.740975	0.0178401
ENSRNOG00000035637	Mir29b2	ensembl	6.87677	15.3142	2.25192	0.017997
ENSRNOG00000053790	AABR07036007.1	ensembl	77.8188	116.774	1.50762	0.0179984
ENSRNOG00000014786	Ccne1	ensembl	128.938	185.148	1.44086	0.0182256
ENSRNOG00000048462	AABR07066529.1	ensembl	15.2805	7.03102	0.475014	0.0182421
ENSRNOG00000014137	Fbln1	ensembl	174.534	249.754	1.43102	0.0183033
ENSRNOG00000004535	Kcng3	ensembl	63.0613	37.1595	0.591965	0.0183703
ENSRNOG00000026055	Neurod6	ensembl	149.613	248.554	1.66344	0.0183712
ENSRNOG00000026323	Eqtn	ensembl	55.3037	34.6913	0.632088	0.0183805
ENSRNOG00000046478	Mir6324	ensembl	4.64404	0.644607	0.167975	0.0183855
ENSRNOG00000013798	Fnbp1l	ensembl	2365.81	1824.88	0.773065	0.0183892
ENSRNOG00000059228	U6	ensembl	2.81177	0	0.0433927	0.0184077
ENSRNOG00000005076	Bcorl1	ensembl	226.892	149.229	0.656397	0.0184771
ENSRNOG00000048329	Cyp2ac1	ensembl	9.12049	2.89888	0.331803	0.0185324
ENSRNOG00000009512	Esd	ensembl	875.159	1190.37	1.36498	0.0185486
ENSRNOG00000003802	Pttg1	ensembl	4.25047	12.0869	2.7797	0.018663
ENSRNOG00000006281	Hoxa3	ensembl	15.003	6.05566	0.403715	0.0187025
ENSRNOG00000051588	AABR07024669.1	ensembl	15.9142	5.80022	0.370552	0.0187099
ENSRNOG00000053155	LOC690171	ensembl	6.85101	15.2661	2.27285	0.0188521
ENSRNOG00000002582	Hand1	ensembl	2.87428	0	0.0429576	0.0188694
ENSRNOG00000042878	Wdr74	ensembl	117.45	192.343	1.6365	0.0189119
ENSRNOG00000004099	R3hdm1	ensembl	775.109	551.601	0.711674	0.0189485
ENSRNOG00000026157	RGD1562200	ensembl	21.0617	36.172	1.72064	0.0191579
ENSRNOG00000008842	Cyp4a8	ensembl	10.6128	3.99536	0.382248	0.0192754
ENSRNOG00000016102	Ebf3	ensembl	610.098	428.78	0.704172	0.0192852
ENSRNOG00000009768	LOC100912228	ensembl	847.83	568.482	0.6722	0.0192994
ENSRNOG00000012756	Slc25a43	ensembl	12.9849	5.32715	0.403731	0.0193149
ENSRNOG00000045948	Arl10	ensembl	61.2123	93.739	1.54306	0.0193601
ENSRNOG00000022210	Alox12b	ensembl	1.78077	6.65893	3.68845	0.0194386
ENSRNOG00000047796	Pcbd2	ensembl	115.944	66.1525	0.571931	0.0196043
ENSRNOG00000019244	Mxra8	ensembl	124.889	178.151	1.42778	0.0196056
ENSRNOG00000018905	Armc4	ensembl	20.0104	35.2866	1.75448	0.0196542
ENSRNOG00000058578	LOC102555758	ensembl	3.77444	0.350892	0.112909	0.0196755
ENSRNOG00000010640	Agtr1b	ensembl	6.27403	1.56833	0.279653	0.0197807
ENSRNOG00000037348	AABR07003187.2	ensembl	11.4415	4.66794	0.408559	0.0198296
ENSRNOG00000058647	AABR07056470.1	ensembl	20.0471	10.189	0.50411	0.0200167
ENSRNOG00000054419	U1	ensembl	37.2413	62.8024	1.6945	0.0200868
ENSRNOG00000004772	Cytip	ensembl	5.20588	13.7471	2.46137	0.0201461
ENSRNOG00000051188	Rn50_10_0635.1	havana	39.0692	20.0406	0.513865	0.0201518
ENSRNOG00000026050	Epb41l4a	ensembl	130.066	186.175	1.43261	0.0201564
ENSRNOG00000054562	AABR07043098.1	ensembl	11.1048	28.6235	2.52759	0.020336
ENSRNOG00000032327	Pdia5	ensembl	24.3732	13.1171	0.538062	0.0205279
ENSRNOG00000054769	U2	ensembl	193.929	284.359	1.47021	0.0207204
ENSRNOG00000051638	U2	ensembl	193.799	282.441	1.45927	0.0207292
ENSRNOG00000056314	AABR07056330.1	ensembl	8.10631	2.36986	0.302265	0.0207479
ENSRNOG00000016731	Tpm2	ensembl	252.609	366.038	1.45246	0.0207758
ENSRNOG00000007139	Ttpa	ensembl	81.8425	126.08	1.53987	0.020812
ENSRNOG00000054962	Dao	ensembl	264.42	364.252	1.38231	0.0208624
ENSRNOG00000058111	Itga2	ensembl	11.1877	4.09511	0.359277	0.020894
ENSRNOG00000055132	7SK	ensembl	4.05606	0	0.0302767	0.0209013
ENSRNOG00000049062	Trappc2b	ensembl	112.863	169.034	1.50427	0.0210302
ENSRNOG00000061299	LOC100134871	ensembl	118.639	215.549	1.82864	0.0210653
ENSRNOG00000028041	Tnnt1	ensembl	130.157	195.77	1.50474	0.0210984
ENSRNOG00000059651	7SK	ensembl	3339.61	4591.75	1.37927	0.0211117
ENSRNOG00000060607	AABR07024468.1	ensembl	6.93928	1.89001	0.299177	0.0211695
ENSRNOG00000019655	Atp6v0b	ensembl	923.649	1192.5	1.29461	0.0212293
ENSRNOG00000051684	St8sia6	ensembl	28.5209	14.9129	0.519479	0.0214148
ENSRNOG00000006846	En2	ensembl	30.1758	93.1431	3.0566	0.0214592
ENSRNOG00000053968	AABR07019086.1	ensembl	3652.84	2869.47	0.786958	0.0214698
ENSRNOG00000012119	AABR07069282.1	ensembl	10.688	20.0338	1.87251	0.0215099
ENSRNOG00000011821	S100a4	ensembl	19.5519	40.8994	2.13646	0.0215707
ENSRNOG00000053287	U6	ensembl	3.48802	0.293715	0.12751	0.0218108
ENSRNOG00000049551	AABR07043601.3	ensembl	3.37399	0.336288	0.129401	0.0219365
ENSRNOG00000024874	Prtfdc1	ensembl	320.356	462.872	1.4521	0.0220043
ENSRNOG00000007034	Hipk2	ensembl	1816.24	1299.76	0.715991	0.0220122
ENSRNOG00000018982	Entpd3	ensembl	277.339	375.042	1.35494	0.0220417
ENSRNOG00000023824	RGD1561648	ensembl	3.97673	0.68718	0.188381	0.0222289
ENSRNOG00000009116	Itgb3bp	ensembl	103.671	149.67	1.4426	0.0224149
ENSRNOG00000056838	AABR07071551.1	ensembl	0	2.74872	22.6007	0.0225731
ENSRNOG00000019990	RGD1566239	ensembl	203.056	282.53	1.39676	0.0226074
ENSRNOG00000027039	Mrpl22	ensembl	282.595	472.439	1.679	0.022652
ENSRNOG00000004706	Vit	ensembl	3.46226	0.350892	0.12855	0.0227881
ENSRNOG00000025160	Tmem56	ensembl	458.479	661.067	1.44384	0.0228501
ENSRNOG00000047624	AABR07002854.1	ensembl	4.1512	0.58743	0.175032	0.0229364
ENSRNOG00000053570	7SK	ensembl	28.0978	14.5869	0.518777	0.0229844
ENSRNOG00000011680	Il16	ensembl	118.777	319.463	2.68086	0.0231475
ENSRNOG00000025388	Mrpl33	ensembl	807.767	1214.67	1.50838	0.0231973
ENSRNOG00000061180	AABR07026377.1	ensembl	9.41105	3.33615	0.364712	0.0232228
ENSRNOG00000053752	7SK	ensembl	3954.77	5434.42	1.37842	0.023329
ENSRNOG00000023485	Ushbp1	ensembl	50.4357	75.668	1.51152	0.0233299
ENSRNOG00000011824	Trh	ensembl	51.5059	91.239	1.79177	0.0233641
ENSRNOG00000016620	Csnk1g1	ensembl	348.004	253.129	0.727361	0.0234688
ENSRNOG00000021918	Cep76	ensembl	279.498	412.597	1.4752	0.0234815
ENSRNOG00000008765	Zfhx4	ensembl	2245.62	1699.13	0.75729	0.0234853
ENSRNOG00000029755	Olr199	ensembl	3.97673	0.58743	0.186852	0.023517
ENSRNOG00000060280	AABR07056464.1	ensembl	31.811	15.2863	0.476995	0.0235313
ENSRNOG00000057826	Diap2	ensembl	130.165	82.5377	0.635389	0.0235936
ENSRNOG00000057748	SNORA29	ensembl	5.92096	1.68268	0.287798	0.0237375
ENSRNOG00000018186	Lamtor5	ensembl	178.984	255.501	1.43461	0.0237402
ENSRNOG00000020354	Mrpl23	ensembl	138.218	230.966	1.68232	0.0239012
ENSRNOG00000011990	AC110488.1	ensembl	2.43501	7.36855	3.05474	0.023979
ENSRNOG00000056176	AABR07019572.1	ensembl	4.01349	10.7102	2.58409	0.024004
ENSRNOG00000058301	7SK	ensembl	4859.2	6601.61	1.36276	0.0241058
ENSRNOG00000052682	AABR07030473.1	ensembl	1.05301	5.01883	4.46381	0.024108
ENSRNOG00000060903	Rn60_20_0017.1	havana	2.29523	0	0.0504463	0.0241155
ENSRNOG00000004820	Sar1b	ensembl	573.032	740.231	1.29543	0.0241836
ENSRNOG00000051865	Metazoa_SRP	ensembl	474.55	662.508	1.40149	0.0242507
ENSRNOG00000001159	Tff3	ensembl	0.376757	3.16462	7.27614	0.0243257
ENSRNOG00000051299	Rn50_5_0825.2	havana	18.29	33.7743	1.80411	0.0244188
ENSRNOG00000061038	Myh15	ensembl	0	2.2409	19.3538	0.0244592
ENSRNOG00000053537	AABR07070131.1	ensembl	251.968	180.538	0.717097	0.0244654
ENSRNOG00000053002	U5	ensembl	2.77126	0	0.0433988	0.0245927
ENSRNOG00000060089	AABR07072671.1	ensembl	0	2.76332	22.6844	0.0246009
ENSRNOG00000052130	AABR07041724.1	ensembl	60.9874	36.6319	0.602072	0.0246216
ENSRNOG00000050231	Gng12	ensembl	287.216	202.724	0.705608	0.0248105
ENSRNOG00000053969	AABR07008681.1	ensembl	20.4974	11.041	0.539555	0.0248844
ENSRNOG00000018446	Prap1	ensembl	9.00646	3.13665	0.367311	0.0249513
ENSRNOG00000051147	Rn50_2_1765.1	havana	91.4868	61.367	0.671306	0.0249523
ENSRNOG00000006649	Thrb	ensembl	496.137	371.91	0.75056	0.0249656
ENSRNOG00000052773	LOC103690371	ensembl	1.65574	5.75641	3.32069	0.0250127
ENSRNOG00000056032	AABR07035780.1	ensembl	0.376757	3.20719	7.30417	0.0250302
ENSRNOG00000016070	Trpc3	ensembl	224.725	325.531	1.44908	0.0251406
ENSRNOG00000028456	Ush1g	ensembl	2.99724	8.12627	2.63884	0.0253251
ENSRNOG00000019404	Hhatl	ensembl	168.238	255.019	1.5241	0.0253292
ENSRNOG00000005359	Csrnp3	ensembl	1302.83	980.117	0.753729	0.0256024
ENSRNOG00000052420	AABR07034980.1	ensembl	0	2.35526	19.6067	0.0256164
ENSRNOG00000012637	Als2cr11	ensembl	0	2.35526	19.6068	0.0256218
ENSRNOG00000049610	AABR07068850.1	ensembl	3.21221	0.293715	0.130915	0.025645
ENSRNOG00000055947	7SK	ensembl	3673.47	5004.71	1.36666	0.0258253
ENSRNOG00000060368	7SK	ensembl	0.376757	3.26561	7.3414	0.0258267
ENSRNOG00000010162	Tex38	ensembl	12.0373	3.80923	0.334875	0.0258357
ENSRNOG00000006498	Lrrc69	ensembl	5.79593	1.66808	0.289945	0.0259174
ENSRNOG00000010308	Nr2f2	ensembl	224.928	152.992	0.678759	0.0259549
ENSRNOG00000012543	Mcm3	ensembl	30.5791	50.4335	1.64976	0.0259551
ENSRNOG00000049232	Tcf7l2	ensembl	92.5065	46.8279	0.503187	0.0259783
ENSRNOG00000019183	Alox15	ensembl	11.5061	4.13091	0.379414	0.026126
ENSRNOG00000005984	Etv6	ensembl	140.51	92.5394	0.659925	0.0261908
ENSRNOG00000058786	AABR07006465.1	ensembl	8.67915	2.94269	0.340173	0.026234
ENSRNOG00000010083	Prpsap1	ensembl	328.729	438.697	1.33779	0.0262343
ENSRNOG00000052701	Coa6	ensembl	42.6773	24.8295	0.586817	0.0263936
ENSRNOG00000053288	Ank3	ensembl	5806.58	4201.47	0.724331	0.0268356
ENSRNOG00000008314	Orc3	ensembl	702.408	937.526	1.33859	0.0270419
ENSRNOG00000018739	Pax7	ensembl	7.36302	0.966292	0.14324	0.0270649
ENSRNOG00000009956	Wnk1	ensembl	6088.53	4728.31	0.777881	0.0271421
ENSRNOG00000013140	Pdzd2	ensembl	363.976	254.704	0.699909	0.0271886
ENSRNOG00000059948	SNORD115	ensembl	3.11126	8.12751	2.62119	0.0272302
ENSRNOG00000008947	Cpz	ensembl	9.534	21.7543	2.26767	0.0272451
ENSRNOG00000025247	Ccdc87	ensembl	6.03291	1.58293	0.275604	0.0273741
ENSRNOG00000014226	Plch2	ensembl	37.4692	84.4198	2.22837	0.0273902
ENSRNOG00000020340	Brd8	ensembl	1113.99	864.691	0.777405	0.0274864
ENSRNOG00000050847	AABR07027902.1	ensembl	28.0978	15.681	0.554404	0.0275069
ENSRNOG00000055056	AABR07062390.2	ensembl	13.722	6.05013	0.453024	0.0275083
ENSRNOG00000004423	Zfp238	ensembl	991.679	1489.48	1.50271	0.0275373
ENSRNOG00000043044	Cnn2	ensembl	23.4359	41.1649	1.73543	0.0275875
ENSRNOG00000027016	Cobll1	ensembl	246.951	171.449	0.693911	0.0275929
ENSRNOG00000036817	Rn50_1_1734.1	havana	2.43501	0	0.0496148	0.0277132
ENSRNOG00000000614	Bicc1	ensembl	137.92	96.0609	0.696244	0.0277146
ENSRNOG00000029980	Zbtb16	ensembl	192.657	137.672	0.714245	0.0277854
ENSRNOG00000019614	Ptpn22	ensembl	6.81218	15.6968	2.23738	0.0278254
ENSRNOG00000052862	Metazoa_SRP	ensembl	1054.74	1407.21	1.338	0.0278401
ENSRNOG00000002167	Dmp1	ensembl	8.45485	2.50665	0.306507	0.0278594
ENSRNOG00000027061	RGD1562319	ensembl	17.0355	8.22602	0.487922	0.0279649
ENSRNOG00000061297	Metazoa_SRP	ensembl	511.831	697.028	1.36611	0.0279793
ENSRNOG00000018786	AABR07071746.1	ensembl	12.7205	23.0538	1.79699	0.0280696
ENSRNOG00000058819	AABR07056767.1	ensembl	52.291	30.9806	0.593037	0.0280761
ENSRNOG00000050523	AABR07049579.2	ensembl	24.5277	13.8043	0.563453	0.028097
ENSRNOG00000042726	RGD1560775	ensembl	56.6321	36.664	0.650582	0.0281119
ENSRNOG00000038398	Slc25a31	ensembl	4.88102	0.995499	0.22626	0.0281157
ENSRNOG00000035594	Mirlet7d	ensembl	11.381	24.1123	2.16246	0.028192
ENSRNOG00000012579	Tlcd1	ensembl	285.436	379.914	1.33459	0.0282371
ENSRNOG00000010716	Atoh8	ensembl	12.9591	23.6369	1.78978	0.0282571
ENSRNOG00000058901	SNORA17	ensembl	4.01349	0.58743	0.185914	0.0282702
ENSRNOG00000059863	AABR07022168.1	ensembl	2.49752	0	0.049143	0.0283153
ENSRNOG00000056247	7SK	ensembl	5180.49	6969.13	1.34934	0.0283168
ENSRNOG00000030102	Mboat4	ensembl	1.71825	5.89874	3.32933	0.0283209
ENSRNOG00000008544	B3gnt4	ensembl	10.6365	4.06714	0.378089	0.0285907
ENSRNOG00000030104	Vom2r46	ensembl	12.9464	6.03676	0.478274	0.0285921
ENSRNOG00000057077	U2	ensembl	68.2648	100.147	1.47168	0.0287016
ENSRNOG00000061433	SNORD113	ensembl	49.9102	28.6547	0.573077	0.0287032
ENSRNOG00000052783	AABR07066636.1	ensembl	10.2744	4.10848	0.391365	0.0287749
ENSRNOG00000016281	Col4a1	ensembl	364.052	255.575	0.703035	0.0289006
ENSRNOG00000020032	Impdh1	ensembl	294.187	407.912	1.39175	0.0289203
ENSRNOG00000019037	AABR07008724.1	ensembl	25.9791	14.95	0.574141	0.0290651
ENSRNOG00000001346	Cops6	ensembl	469.049	332.712	0.709874	0.029068
ENSRNOG00000006110	Jph1	ensembl	65.3497	109.791	1.67425	0.0290978
ENSRNOG00000035500	Mirlet7c-1	ensembl	14.9789	7.32474	0.500281	0.0291417
ENSRNOG00000014426	Lox	ensembl	27.2817	56.6625	2.05076	0.0291423
ENSRNOG00000012448	Chrnb3	ensembl_havana	2.70875	7.9031	2.84361	0.029151
ENSRNOG00000056694	Gm26965	ensembl	1.6925	5.94255	3.34352	0.0291686
ENSRNOG00000056933	AABR07058420.1	ensembl	3.82595	0.701783	0.191748	0.0291986
ENSRNOG00000015394	Trpv5	ensembl	45.6334	26.936	0.590219	0.0293827
ENSRNOG00000017427	LOC100909840	ensembl	2616.4	2050.76	0.785023	0.0296861
ENSRNOG00000055298	Vom2r80	ensembl	23.5073	12.5443	0.526904	0.0297072
ENSRNOG00000053373	AC140765.1	ensembl	0.72776	4.74631	6.13472	0.0298161
ENSRNOG00000060638	snoU109	ensembl	5.64929	0.923719	0.192435	0.029839
ENSRNOG00000016525	Susd3	ensembl	16.8995	28.8382	1.7088	0.0299581
ENSRNOG00000001700	Dfnb31	ensembl	384.6	268.049	0.696483	0.0299905
ENSRNOG00000048478	Kcne4	ensembl	13.1487	5.97175	0.455416	0.0300684
ENSRNOG00000051180	Chchd2	ensembl_havana	265.002	377.615	1.43271	0.0301568
ENSRNOG00000058209	AABR07063893.1	ensembl	35.0316	19.1156	0.544427	0.0301659
ENSRNOG00000058697	LOC103690319	ensembl	8.13206	17.8141	2.25928	0.0303492
ENSRNOG00000059638	7SK	ensembl	4.11651	0.701783	0.186976	0.0304453
ENSRNOG00000058393	Taf15	ensembl_havana	398.89	263.83	0.661546	0.0305644
ENSRNOG00000003883	LOC317456	ensembl	258.165	177.791	0.691996	0.0306665
ENSRNOG00000018816	Cox5a	ensembl	335.041	464.169	1.38961	0.0306759
ENSRNOG00000016243	Casq2	ensembl	38.4103	72.2394	1.85813	0.0308162
ENSRNOG00000047799	Gnb5	ensembl	572.105	765.528	1.34193	0.0308186
ENSRNOG00000000398	Zufsp	ensembl	338.133	447.293	1.32802	0.030821
ENSRNOG00000008425	Nav1	ensembl	509.624	362.561	0.710885	0.0308738
ENSRNOG00000002217	Plac8	ensembl	5.27253	15.2357	2.9406	0.0309594
ENSRNOG00000047005	Kcnk5	ensembl	7.81743	16.3747	2.06127	0.0309687
ENSRNOG00000018994	Psmc4	ensembl	1314.11	1700.83	1.29817	0.0310571
ENSRNOG00000061201	U1	ensembl	68.8219	102.413	1.49161	0.0311169
ENSRNOG00000050521	Tspo2	ensembl	0	2.60516	22.0862	0.0312378
ENSRNOG00000038078	AABR07018792.1	ensembl	6.00923	12.7516	2.09307	0.0313454
ENSRNOG00000008683	Alk	ensembl	217.465	158.909	0.731841	0.0314002
ENSRNOG00000051620	Tspan9	ensembl	514.06	722.091	1.40611	0.031653
ENSRNOG00000006010	RGD1566368	ensembl	271.422	369.794	1.36645	0.0316941
ENSRNOG00000000001	AABR07013255.1	ensembl	11.9213	5.14101	0.446476	0.0318508
ENSRNOG00000018677	Akt2	ensembl	319.401	432.276	1.35363	0.0318561
ENSRNOG00000013408	Npas2	ensembl	177.153	123.415	0.695423	0.0318642
ENSRNOG00000030862	Atp6v1h	ensembl	1821.31	2464.93	1.35778	0.0318761
ENSRNOG00000024539	Ndufb6	ensembl	169.383	254.725	1.51399	0.0319344
ENSRNOG00000002346	Tbx22	ensembl	1.36725	5.25413	3.65338	0.031972
ENSRNOG00000057243	AABR07071228.1	ensembl	59.0962	38.1204	0.647611	0.0320578
ENSRNOG00000018735	Cd74	ensembl	116.892	189.217	1.6198	0.032131
ENSRNOG00000043170	LOC685391	ensembl	7.02548	2.14115	0.333396	0.0321891
ENSRNOG00000056936	7SK	ensembl	42.5445	22.4261	0.533778	0.0323117
ENSRNOG00000049503	LOC681180	ensembl	7.50319	16.1752	2.13397	0.0324833
ENSRNOG00000061908	7SK	ensembl	2161.2	2955.97	1.37201	0.0325018
ENSRNOG00000020733	Camp	ensembl	0.351002	3.09408	7.20166	0.0326717
ENSRNOG00000060441	U1	ensembl	39.7409	66.3325	1.68208	0.0326877
ENSRNOG00000013282	Mctp1	ensembl	812.712	1056.97	1.30289	0.0326895
ENSRNOG00000053300	AABR07058985.1	ensembl	176.789	114.832	0.6476	0.0328178
ENSRNOG00000015278	Myl12a	ensembl	276.249	373.978	1.35915	0.0328525
ENSRNOG00000000993	Pcp2	ensembl	16.2857	46.7826	2.8549	0.0329876
ENSRNOG00000057765	AABR07034457.1	ensembl	5.1822	1.28921	0.263764	0.0330476
ENSRNOG00000038909	Pou3f3	ensembl	959.153	693.128	0.723041	0.0331072
ENSRNOG00000021155	Ctsk	ensembl	42.4303	62.5766	1.4744	0.0331215
ENSRNOG00000032137	Foxb2	ensembl	14.426	6.76652	0.483269	0.0331565
ENSRNOG00000014850	Amhr2	ensembl	18.6325	31.4433	1.69298	0.0332053
ENSRNOG00000048642	LOC100360950	ensembl	24.3512	39.8998	1.64284	0.033217
ENSRNOG00000009821	Slitrk3	ensembl	687.045	506.426	0.737026	0.0332229
ENSRNOG00000013469	Txndc5	ensembl	853.211	1094.31	1.28661	0.0332272
ENSRNOG00000037060	Odf3b	ensembl	17.7629	29.872	1.66486	0.0332648
ENSRNOG00000000158	Cdo1	ensembl	775.957	1025.55	1.32554	0.0332664
ENSRNOG00000053259	AC109844.1	ensembl	0.28849	2.88551	6.68032	0.0333239
ENSRNOG00000056548	AABR07053885.1	ensembl	2.89797	8.20589	2.73131	0.0333564
ENSRNOG00000051272	Rn50_20_0464.2	havana	14.3415	6.8383	0.487342	0.0334485
ENSRNOG00000020641	LOC688473	ensembl	3.4255	8.4784	2.46858	0.0335369
ENSRNOG00000050966	AABR07024757.1	ensembl	53.4271	34.2048	0.642474	0.0335539
ENSRNOG00000018815	Plk1	ensembl	14.9316	6.67354	0.452012	0.0335674
ENSRNOG00000057939	AABR07019253.1	ensembl	6.38598	1.93258	0.320001	0.0335697
ENSRNOG00000060374	Metazoa_SRP	ensembl	1157.78	1547.61	1.34049	0.0337037
ENSRNOG00000059725	AC111734.2	ensembl	2.20697	0	0.0513424	0.0337066
ENSRNOG00000004829	Immp1l	ensembl	163.277	223.981	1.37703	0.0337673
ENSRNOG00000010519	Cyp39a1	ensembl	2.69775	7.14538	2.60124	0.033779
ENSRNOG00000028685	Shf	ensembl	95.1883	175.272	1.83637	0.0338034
ENSRNOG00000038987	LOC498084	ensembl	117.335	74.703	0.640282	0.0340158
ENSRNOG00000048321	Tnfsf8	ensembl	57.3891	36.8672	0.643918	0.0340763
ENSRNOG00000009425	Fgf7	ensembl	30.9652	18.6169	0.610361	0.0341088
ENSRNOG00000052840	Tanc2	ensembl	1865.24	1420.42	0.76217	0.0341119
ENSRNOG00000008539	Lgals2	ensembl	0.72776	5.16469	6.6772	0.0341937
ENSRNOG00000061349	SNORA24	ensembl	9.05798	3.6019	0.405006	0.0342101
ENSRNOG00000052673	AABR07021596.1	ensembl	21.1217	10.217	0.477166	0.0342118
ENSRNOG00000014898	Rn50_1_1141.1	havana	11.2666	4.58155	0.404911	0.0342437
ENSRNOG00000002301	Uso1	ensembl	2391.25	1841.05	0.770651	0.0343249
ENSRNOG00000045548	Entpd7	ensembl	5.33298	11.4624	2.11335	0.0343649
ENSRNOG00000007092	Fgb	ensembl_havana	0	2.18373	19.1281	0.0344527
ENSRNOG00000017620	Ceacam11	ensembl	0	2.18373	19.1281	0.0344594
ENSRNOG00000003348	Rasd1	ensembl	112.371	157.221	1.40039	0.0345466
ENSRNOG00000047173	AABR07057616.1	ensembl	10.1106	3.93818	0.384766	0.0345561
ENSRNOG00000014264	Phactr1	ensembl	1187.76	892.791	0.752275	0.0345789
ENSRNOG00000060130	Ypel4	ensembl	800.938	629.721	0.787855	0.0346642
ENSRNOG00000030759	Nhs	ensembl	310.867	232.371	0.747768	0.0346761
ENSRNOG00000060512	AABR07035541.2	ensembl	6.07174	12.7383	2.08692	0.0346893
ENSRNOG00000028350	Arse	ensembl	99.1229	67.3699	0.677798	0.0346917
ENSRNOG00000022567	Gpr62	ensembl	17.0245	28.8127	1.70182	0.0347275
ENSRNOG00000014710	Prom2	ensembl	9.2802	3.19383	0.355999	0.0348114
ENSRNOG00000046711	AC128353.1	ensembl	42.1144	26.2366	0.631725	0.03499
ENSRNOG00000028015	Pf4	ensembl	43.7035	66.3407	1.51353	0.0350095
ENSRNOG00000060662	Pou4f1	ensembl	1.44245	5.70048	3.40158	0.035012
ENSRNOG00000017418	Rps3	ensembl	1214.85	1541.06	1.27161	0.0350718
ENSRNOG00000045619	AABR07025366.1	ensembl	3.11126	0.293715	0.141596	0.035072
ENSRNOG00000007044	L3mbtl1	ensembl	73.3712	48.7949	0.66444	0.035154
ENSRNOG00000003136	Fcrla	ensembl	1.01625	4.27447	3.87403	0.0351589
ENSRNOG00000015410	NEWGENE_1549776	ensembl	6.50894	14.9434	2.21849	0.0351835
ENSRNOG00000013847	Nova2	ensembl	62.4558	40.3938	0.644863	0.0351959
ENSRNOG00000013717	Bmp6	ensembl	32.8377	60.4083	1.84058	0.0352985
ENSRNOG00000002979	Tbx19	ensembl	22.3112	10.4828	0.470937	0.0353142
ENSRNOG00000012417	Iapp	ensembl	3.09651	0	0.038674	0.0353919
ENSRNOG00000009824	Irf2	ensembl	323.672	241.434	0.746818	0.0354709
ENSRNOG00000021125	Prdx5	ensembl	1097.12	1432.27	1.30826	0.0355609
ENSRNOG00000006063	Phf21a	ensembl	2284.54	2845.51	1.24762	0.0355793
ENSRNOG00000009019	Slc6a6	ensembl	616.803	481.339	0.781338	0.0355927
ENSRNOG00000003929	Pcdh19	ensembl	659.66	509.407	0.772719	0.0356145
ENSRNOG00000053756	LOC100909878	ensembl	330.363	439.147	1.33446	0.0356212
ENSRNOG00000061132	LOC103694210	ensembl	65.3274	41.5684	0.637046	0.035629
ENSRNOG00000043439	Zfp707	ensembl	75.9254	112.962	1.49713	0.0356695
ENSRNOG00000059734	AABR07043564.1	ensembl	32.7391	18.3949	0.572506	0.0357223
ENSRNOG00000053701	SNORA67	ensembl	2.53428	0	0.0484649	0.0358103
ENSRNOG00000015416	Nabp1	ensembl	270.702	194.957	0.722673	0.0358332
ENSRNOG00000001004	Ncor2	ensembl	717.662	476.751	0.663903	0.0359987
ENSRNOG00000061121	Wdfy3	ensembl_havana	3805.79	2883.76	0.758453	0.0360937
ENSRNOG00000022884	Cd84	ensembl	100.935	70.8451	0.702051	0.0361614
ENSRNOG00000013209	Barhl1	ensembl	1.33049	5.95839	4.1464	0.0362086
ENSRNOG00000038184	Camk2n2	ensembl	57.9225	84.8222	1.46915	0.0362825
ENSRNOG00000059100	AABR07073038.2	ensembl	69.1818	98.1558	1.42173	0.0362984
ENSRNOG00000016606	RGD1311447	ensembl	3.25104	0.293715	0.137501	0.0363437
ENSRNOG00000051858	LOC103690796	ensembl	36.3737	55.5509	1.53926	0.0364067
ENSRNOG00000028008	Slc5a12	ensembl	2.56004	0	0.0482396	0.0364513
ENSRNOG00000003569	Gabra6	ensembl	294.699	1146.56	3.88104	0.0364777
ENSRNOG00000011208	Rapsn	ensembl	6.20945	1.93258	0.323171	0.0365273
ENSRNOG00000024455	Gnptg	ensembl	318.15	429.922	1.35508	0.0365527
ENSRNOG00000011918	Vsx2	ensembl	44.6169	19.121	0.427981	0.0365845
ENSRNOG00000012575	Fat2	ensembl	280.946	973.042	3.45534	0.0366278
ENSRNOG00000052399	U6	ensembl	4.416	0.923719	0.244218	0.0366532
ENSRNOG00000031801	Ephb3	ensembl	83.4563	54.259	0.647285	0.0366678
ENSRNOG00000049862	Rnf157	ensembl	673.407	912.689	1.3586	0.0366884
ENSRNOG00000024272	Ino80d	ensembl	421.46	308.99	0.733087	0.0366937
ENSRNOG00000024870	Anks1b	ensembl	2935.34	3784.69	1.29115	0.0367517
ENSRNOG00000056050	AABR07057798.1	ensembl	247.1	176.848	0.718684	0.0368812
ENSRNOG00000059030	U6	ensembl	0.990494	4.25987	3.87785	0.0369151
ENSRNOG00000008956	Cdkn2c	ensembl	15.9069	30.5223	1.89085	0.0369186
ENSRNOG00000016036	Rprd1a	ensembl	899.425	695.726	0.774967	0.0370098
ENSRNOG00000056958	SNORA21	ensembl	9.07066	3.4024	0.391664	0.0370178
ENSRNOG00000005708	Mmp16	ensembl	939.883	736.11	0.784887	0.037044
ENSRNOG00000058555	7SK	ensembl	9920.27	13473.6	1.36215	0.0370934
ENSRNOG00000004199	AABR07062753.1	ensembl	160.128	108.274	0.67609	0.0371207
ENSRNOG00000009922	Prlhr	ensembl	47.2036	75.1124	1.59803	0.0372479
ENSRNOG00000057161	AABR07027407.1	ensembl	114.461	158.077	1.38815	0.0372734
ENSRNOG00000059524	SNORD115	ensembl	2.93472	0.350892	0.144945	0.0373062
ENSRNOG00000025809	Rn50_5_1061.2	havana	5.08125	1.38896	0.278358	0.0373479
ENSRNOG00000036241	Mir215	ensembl	3.75075	0.630003	0.202397	0.0374554
ENSRNOG00000012259	Il22ra2	ensembl	29.6293	14.5814	0.501939	0.037578
ENSRNOG00000001143	Cit	ensembl	1342.82	980.156	0.730803	0.0377098
ENSRNOG00000010975	Adnp	ensembl	2569.37	1912.99	0.745425	0.0377151
ENSRNOG00000008168	Wnt5b	ensembl	71.2669	47.482	0.663033	0.0377421
ENSRNOG00000049480	LOC686660	ensembl	14.8003	6.23073	0.430953	0.0378409
ENSRNOG00000014936	Ifitm2	ensembl	37.0336	58.1118	1.58172	0.038045
ENSRNOG00000014485	Pdcd6	ensembl	916.425	1155.03	1.26384	0.0380755
ENSRNOG00000010188	Satb2	ensembl	19.2544	7.99072	0.408436	0.0383716
ENSRNOG00000016312	Catsper4	ensembl	2.12077	7.19043	3.37269	0.0383722
ENSRNOG00000052421	AABR07012475.2	ensembl	133.415	182.347	1.36678	0.0384039
ENSRNOG00000045587	Vom2r76	ensembl	2.29523	6.57255	2.70843	0.0385466
ENSRNOG00000055603	SNORA19	ensembl	3.0855	0.350892	0.14273	0.0387009
ENSRNOG00000047218	Clic5	ensembl	104.275	62.8469	0.600032	0.0387519
ENSRNOG00000023899	LOC685513	ensembl	2.7345	8.78978	3.11871	0.038859
ENSRNOG00000038218	Ndufc1	ensembl	352.355	516.288	1.47247	0.0389349
ENSRNOG00000010235	Pkig	ensembl	240.266	321.502	1.34029	0.0389716
ENSRNOG00000000109	Fgf20	ensembl	0.351002	3.15002	7.23852	0.0389758
ENSRNOG00000058722	AABR07064509.1	ensembl	7.21095	2.11318	0.317639	0.0390238
ENSRNOG00000004687	Thbd	ensembl	37.5645	56.6497	1.52196	0.0390885
ENSRNOG00000060656	AABR07034751.1	ensembl	2.25848	6.57255	2.71591	0.0392082
ENSRNOG00000024454	Ccdc149	ensembl	757.151	591.271	0.78263	0.0392175
ENSRNOG00000048967	LOC688459	ensembl	10.2103	4.09511	0.399021	0.0392231
ENSRNOG00000001756	LOC100911374	ensembl	268.393	197.044	0.735258	0.0393796
ENSRNOG00000030291	Rn50_10_0698.6	havana	197.218	275.175	1.40347	0.0396531
ENSRNOG00000010547	Foxb1	ensembl	61.9046	41.8926	0.680558	0.0398224
ENSRNOG00000000885	Auts2	ensembl	224.822	144.818	0.643049	0.0398264
ENSRNOG00000015972	Ano5	ensembl	81.8522	55.4647	0.676939	0.0398527
ENSRNOG00000019688	Diaph1	ensembl	438.159	317.689	0.724588	0.0398557
ENSRNOG00000055890	U6	ensembl	9.32071	3.96615	0.426953	0.0398965
ENSRNOG00000000931	Sfswap	ensembl	571.846	429.502	0.751706	0.039957
ENSRNOG00000057627	U2	ensembl	23.8734	37.7257	1.59018	0.0400199
ENSRNOG00000020650	Slc17a7	ensembl_havana	275.538	542.179	1.9688	0.0400597
ENSRNOG00000008501	AABR07052130.1	ensembl	3.16277	0.293715	0.14046	0.0400802
ENSRNOG00000054910	Rn60_1_2620.2	havana	1.96999	6.17785	2.97464	0.0401569
ENSRNOG00000038300	Gstt4	ensembl	0.639492	5.58506	7.17109	0.0402179
ENSRNOG00000056550	Epb41l4b	ensembl	776.76	598.346	0.770653	0.0402398
ENSRNOG00000033125	LOC102551744	ensembl	4.23946	0.995499	0.248512	0.0402633
ENSRNOG00000056301	AABR07006591.1	ensembl	2.87221	7.89097	2.56852	0.0402649
ENSRNOG00000035635	Mir448	ensembl	39.9823	25.3968	0.638382	0.0405172
ENSRNOG00000048949	LOC102549542	ensembl	654.435	508.358	0.777793	0.0405485
ENSRNOG00000010165	Tnfaip2	ensembl	57.998	37.4947	0.651346	0.0405498
ENSRNOG00000050075	AABR07013425.1	ensembl	9.05591	3.50215	0.394677	0.0405652
ENSRNOG00000060718	AABR07064253.1	ensembl	41.116	24.6939	0.598014	0.0406543
ENSRNOG00000012094	Ltbp2	ensembl	4.07768	10.346	2.37044	0.0406679
ENSRNOG00000057396	AABR07005581.1	ensembl	33.0581	20.9205	0.633042	0.0407518
ENSRNOG00000020342	Samd11	ensembl	18.3035	9.68677	0.527551	0.0407635
ENSRNOG00000012081	Txn1	ensembl	1134.47	1461.43	1.29155	0.0408364
ENSRNOG00000014178	Acad9	ensembl	599.685	761.033	1.27265	0.0409832
ENSRNOG00000007581	Slc17a8	ensembl_havana	43.9921	21.2008	0.479139	0.0410197
ENSRNOG00000022778	Pphln1	ensembl	1045.1	791.406	0.757768	0.0410788
ENSRNOG00000033575	Emid1	ensembl	42.2837	62.1339	1.47501	0.0411013
ENSRNOG00000056567	7SK	ensembl	7.19994	2.39907	0.329043	0.0411517
ENSRNOG00000002948	Abcc3	ensembl	27.9017	42.2873	1.5199	0.0412181
ENSRNOG00000024210	Nlrc3	ensembl	54.293	30.8415	0.566181	0.0413152
ENSRNOG00000061595	Tfec	ensembl	3.26204	0.350892	0.13865	0.0413444
ENSRNOG00000013780	Nf1	ensembl	6911.22	5528.02	0.800948	0.0414302
ENSRNOG00000015762	Abtb1	ensembl	158.557	218	1.37974	0.0414426
ENSRNOG00000030213	Vps13c	ensembl	4964.9	3963.25	0.799537	0.0414814
ENSRNOG00000057703	Cabp7	ensembl	892.631	1119.19	1.25598	0.0415082
ENSRNOG00000055598	Mir568	ensembl	76.7853	52.7172	0.684548	0.0416172
ENSRNOG00000046242	Klf7	ensembl	532.975	404.205	0.758332	0.0418835
ENSRNOG00000023733	RGD1560821	ensembl	5.98347	12.3952	2.07083	0.0418927
ENSRNOG00000054141	AABR07029175.1	ensembl	20.9167	33.3504	1.59801	0.0418952
ENSRNOG00000021718	Cspp1	ensembl	2077.74	1654.23	0.798249	0.0419903
ENSRNOG00000024838	LOC100359679	ensembl	4.32773	1.05268	0.248404	0.0420872
ENSRNOG00000005856	Slc30a6	ensembl	104.876	148.552	1.42368	0.0423631
ENSRNOG00000060102	AABR07047586.1	ensembl	0.576979	3.47294	4.68801	0.0424297
ENSRNOG00000008380	Asic3	ensembl	15.9385	7.32598	0.472737	0.0425091
ENSRNOG00000055383	AABR07067762.1	ensembl	28.424	15.2169	0.543486	0.0425323
ENSRNOG00000012763	Cwf19l1	ensembl	241.728	327.001	1.3549	0.0425512
ENSRNOG00000051047	Rn50_X_0733.3	havana	4.86795	1.34639	0.281788	0.0425866
ENSRNOG00000021345	Timd2	ensembl	1.96999	5.78562	2.80849	0.0426374
ENSRNOG00000057887	U2	ensembl	69.4002	102.261	1.47193	0.0426489
ENSRNOG00000011165	Dydc1	ensembl	0.927981	4.13215	3.86913	0.042919
ENSRNOG00000028082	Tal2	ensembl	6.14694	13.4028	2.13587	0.0430538
ENSRNOG00000001313	Gnaz	ensembl	1088.4	863.452	0.794108	0.0430866
ENSRNOG00000008990	Amotl1	ensembl	642.194	502.905	0.784248	0.04312
ENSRNOG00000056989	AC130391.5	ensembl	14.1278	29.1081	2.03014	0.0431273
ENSRNOG00000018181	Stk25	ensembl	1114.17	1379.24	1.24033	0.043216
ENSRNOG00000004312	Tmbim4	ensembl	220.546	318.524	1.45199	0.0432988
ENSRNOG00000053739	U1	ensembl	21.7626	39.2955	1.83059	0.0433004
ENSRNOG00000052524	AABR07057146.1	ensembl	7.21301	2.53462	0.376199	0.0433524
ENSRNOG00000006237	Gpr37l1	ensembl	1957.3	2537.03	1.29988	0.0433611
ENSRNOG00000048824	Rnf165	ensembl	42.6975	22.7364	0.526508	0.0434117
ENSRNOG00000013851	Spry4	ensembl	207.966	143.539	0.689149	0.0435164
ENSRNOG00000061930	Olr1736	ensembl_havana	14.6757	7.36855	0.511354	0.0435465
ENSRNOG00000030222	Tcaf2	ensembl_havana	8.24027	2.92808	0.369741	0.0435504
ENSRNOG00000017279	Tmem50a	ensembl	1372.18	1738.3	1.2703	0.0436354
ENSRNOG00000056231	U6	ensembl	0	2.34189	19.676	0.0436485
ENSRNOG00000056950	uc_338	ensembl	6.68548	2.19833	0.351016	0.0436756
ENSRNOG00000018238	Nuggc	ensembl	4.087	0.293715	0.105588	0.0437958
ENSRNOG00000015071	Zim1	ensembl	494.274	380.694	0.772256	0.0438797
ENSRNOG00000029778	Maob	ensembl	1579.38	2009.95	1.27568	0.0439008
ENSRNOG00000000123	Rnf19b	ensembl	506.085	661.793	1.31009	0.0439163
ENSRNOG00000014182	Tns1	ensembl	967.633	711.497	0.736158	0.0439619
ENSRNOG00000043288	Smim13	ensembl	103.233	148.963	1.45177	0.0440362
ENSRNOG00000020503	Cbln3	ensembl	260.532	796.026	3.04887	0.0440485
ENSRNOG00000056734	SNORA17	ensembl	3.04875	7.67563	2.51577	0.0441643
ENSRNOG00000001006	Nptx2	ensembl_havana	124.632	91.0797	0.731878	0.0441873
ENSRNOG00000020941	Psenen	ensembl	629.239	793.447	1.26323	0.044218
ENSRNOG00000059421	AABR07061448.2	ensembl	3.82802	0.644607	0.201053	0.0442295
ENSRNOG00000002791	Bcl2	ensembl	177.004	126.046	0.710993	0.0442299
ENSRNOG00000011949	Ndufb5	ensembl	912.05	1152.68	1.2676	0.0442502
ENSRNOG00000052909	AABR07036746.1	ensembl	33.665	53.9368	1.62022	0.0443172
ENSRNOG00000006478	Gja10	ensembl	2.46077	0	0.0490356	0.0443618
ENSRNOG00000037514	Qser1	ensembl	837.105	658.318	0.786916	0.044429
ENSRNOG00000036267	Mir341	ensembl	18.9519	9.4951	0.511531	0.0445253
ENSRNOG00000002783	Serpinc1	ensembl_havana	35.9945	18.8604	0.518848	0.0445565
ENSRNOG00000051364	LOC102547954	havana	19.3283	9.97495	0.515656	0.0445738
ENSRNOG00000042915	Mxra7	ensembl	96.2856	134.449	1.39647	0.0445756
ENSRNOG00000003030	Awat2	ensembl_havana	4.65505	1.03807	0.240638	0.0446103
ENSRNOG00000057665	U6	ensembl	14.6242	7.01766	0.489283	0.0446382
ENSRNOG00000050024	Ms4a4a	ensembl	2.12077	5.81359	2.78446	0.0447191
ENSRNOG00000042561	Cks1b	ensembl	15.6425	28.1636	1.82615	0.0448245
ENSRNOG00000054920	AABR07032135.1	ensembl	53.3999	80.6501	1.52378	0.0448703
ENSRNOG00000026783	Smyd4	ensembl	188.075	250.084	1.33488	0.0449555
ENSRNOG00000003993	Thap2	ensembl	93.8867	64.0095	0.678771	0.0451474
ENSRNOG00000012736	Sssca1	ensembl	120.979	164.021	1.35822	0.0451933
ENSRNOG00000061082	U1	ensembl	37.7709	61.1039	1.63204	0.0452104
ENSRNOG00000013510	Tmem60	ensembl	417.065	315.649	0.758197	0.0452315
ENSRNOG00000008471	Kif21b	ensembl	635.48	486.889	0.766947	0.0453104
ENSRNOG00000046962	Pde6g	ensembl	11.8529	5.34175	0.445722	0.04538
ENSRNOG00000015380	Jup	ensembl	349.766	466.565	1.33598	0.0454433
ENSRNOG00000015149	Nrg4	ensembl	17.1863	8.56231	0.504666	0.0454654
ENSRNOG00000021480	Rad9b	ensembl	32.8905	53.0353	1.59569	0.0455171
ENSRNOG00000001888	Arvcf	ensembl	354.113	268.647	0.759868	0.0455446
ENSRNOG00000037211	Kif14	ensembl	5.36974	1.66808	0.320674	0.0455625
ENSRNOG00000006873	Dnase1	ensembl	15.5522	7.7182	0.501995	0.045601
ENSRNOG00000060672	SNORA17	ensembl	11.4525	4.74631	0.429917	0.0456157
ENSRNOG00000023576	RGD1305645	ensembl	18.1253	33.2914	1.85132	0.0457062
ENSRNOG00000049053	Glipr1l2	ensembl	3.23629	0.336288	0.138429	0.0457565
ENSRNOG00000008766	Grin2b	ensembl	804.898	621.787	0.773108	0.0458536
ENSRNOG00000019353	Ctrl	ensembl	15.7063	27.4091	1.7029	0.0458741
ENSRNOG00000030812	LOC100361105	ensembl	9.79569	0.58743	0.0758117	0.0458881
ENSRNOG00000025278	Scai	ensembl	499.507	382.2	0.765843	0.0458998
ENSRNOG00000043512	LOC691015	ensembl	1.62999	6.35185	3.59053	0.0459618
ENSRNOG00000027606	Neurl1b	ensembl	6.13425	1.94719	0.336071	0.0459843
ENSRNOG00000013668	Capg	ensembl	131.056	183.349	1.40517	0.0460236
ENSRNOG00000061869	AABR07035012.1	ensembl	65.269	43.6148	0.671758	0.0460451
ENSRNOG00000019358	Esr1	ensembl_havana	63.6788	42.98	0.670827	0.0461243
ENSRNOG00000058561	Srrm2	ensembl	7680.15	5953.6	0.77605	0.0461739
ENSRNOG00000058103	AABR07001477.1	ensembl	43.7035	27.0887	0.618992	0.0462038
ENSRNOG00000060568	Ptpn21	ensembl	145.962	101.531	0.695208	0.0462159
ENSRNOG00000056542	AABR07071402.1	ensembl	5.73174	1.5963	0.299643	0.046284
ENSRNOG00000017843	Polr3k	ensembl	272.105	361.89	1.33506	0.0463823
ENSRNOG00000024277	Card11	ensembl	40.5503	25.1269	0.619746	0.046406
ENSRNOG00000007106	Sos1	ensembl	2948.02	2343.5	0.796013	0.0464954
ENSRNOG00000028427	AABR07030524.1	ensembl	93.2235	60.94	0.659091	0.0464969
ENSRNOG00000012123	Fdx1	ensembl	55.0355	83.0775	1.51785	0.046678
ENSRNOG00000049361	Gas7	ensembl	277.242	526.099	1.89448	0.0467054
ENSRNOG00000059502	SNORA70	ensembl	3.24897	9.27622	2.72273	0.0467079
ENSRNOG00000025864	Lemd2	ensembl	90.1012	52.7426	0.590467	0.0467428
ENSRNOG00000006131	Mettl2b	ensembl	73.3458	104.774	1.4331	0.0467757
ENSRNOG00000056645	AABR07053483.1	ensembl	0.72776	3.54348	4.6242	0.0468316
ENSRNOG00000005726	Pclo	ensembl	4131.52	3090.45	0.748659	0.046884
ENSRNOG00000012827	Mlf1	ensembl	84.1174	121.155	1.44112	0.0469175
ENSRNOG00000039203	LOC100364509	ensembl	180.491	239.282	1.32942	0.0469249
ENSRNOG00000002824	Rlim	ensembl_havana	473.032	354.284	0.748729	0.0470047
ENSRNOG00000003786	Tspan6	ensembl	895.916	1127.56	1.26194	0.0471402
ENSRNOG00000010539	Mcat	ensembl	84.5084	116.523	1.38468	0.0471541
ENSRNOG00000002349	Gabra2	ensembl	1544.58	1248.77	0.809799	0.0472179
ENSRNOG00000015756	Nphp1	ensembl	1007.48	1295.57	1.28957	0.0472201
ENSRNOG00000011847	Grk4	ensembl	182.782	127.756	0.702347	0.047281
ENSRNOG00000046085	LOC100233176	ensembl	232.157	303.9	1.31307	0.0472811
ENSRNOG00000020201	Yif1a	ensembl	86.0584	122.546	1.43441	0.0473415
ENSRNOG00000015336	Isl2	ensembl	5.53152	12.1015	2.23554	0.0474294
ENSRNOG00000010566	Cep44	ensembl	238.872	312.952	1.31178	0.0476462
ENSRNOG00000016021	Lims2	ensembl	223.536	167.411	0.750034	0.0477397
ENSRNOG00000009738	LOC361108	ensembl	432.554	334.14	0.773434	0.047765
ENSRNOG00000018745	Sgsm3	ensembl	1041.8	1322.8	1.27299	0.0478609
ENSRNOG00000005609	Neurod1	ensembl_havana	225.875	587.835	2.59634	0.0478678
ENSRNOG00000010802	Ube3d	ensembl	25.3416	38.7	1.5248	0.0480109
ENSRNOG00000046899	AABR07031972.1	ensembl	135.469	182.497	1.35311	0.0480276
ENSRNOG00000005067	Zfp36l2	ensembl	260.061	185.863	0.714365	0.0480285
ENSRNOG00000036674	Cd7	ensembl	18.0943	9.42885	0.534357	0.048079
ENSRNOG00000013389	Rgs7bp	ensembl	651.268	490.559	0.75502	0.0481256
ENSRNOG00000030049	Znhit6	ensembl	597.771	466.071	0.78031	0.0482581
ENSRNOG00000039560	LOC103690116	ensembl	20.6375	34.4838	1.70011	0.0483391
ENSRNOG00000020178	Cope	ensembl_havana	341.503	467.757	1.37643	0.048374
ENSRNOG00000029083	AC106932.1	ensembl	3.81326	0.701783	0.202422	0.0484096
ENSRNOG00000012207	Dst	ensembl	39137	30967	0.79229	0.0484188
ENSRNOG00000018927	Sprn	ensembl	17.642	28.483	1.6307	0.0484684
ENSRNOG00000060853	Iah1	ensembl	222.103	294.129	1.32905	0.0485336
ENSRNOG00000003276	Myo1d	ensembl	491.217	365.98	0.745458	0.0485772
ENSRNOG00000013191	LOC100359763	ensembl	1.40401	5.71937	3.8936	0.0487567
ENSRNOG00000012340	Tmco2	ensembl	1.24223	5.02666	3.64417	0.0488005
ENSRNOG00000051664	AABR07010878.1	ensembl	37.8565	22.8981	0.607313	0.0491004
ENSRNOG00000006625	Phb-ps1	ensembl	20.4957	10.7022	0.527477	0.0491083
ENSRNOG00000046343	AABR07067896.1	ensembl	26.4041	60.3498	2.24697	0.0491358
ENSRNOG00000058156	Zdhhc18	ensembl	24.4361	41.118	1.69367	0.0492098
ENSRNOG00000011628	Krt27	ensembl_havana	7.33765	2.56382	0.355359	0.04924
ENSRNOG00000038299	LOC100363193	ensembl	18.6287	9.75855	0.520181	0.0492616
ENSRNOG00000021316	Tmem98	ensembl	109.107	146.939	1.3506	0.0492841
ENSRNOG00000004302	Pah	ensembl	3.62573	10.3423	2.75063	0.0492872
ENSRNOG00000046748	Mir1912	ensembl	14.2258	6.75191	0.491044	0.0493007
ENSRNOG00000055737	SNORA18	ensembl	7.11374	2.69154	0.382366	0.049326
ENSRNOG00000059486	SNORA2	ensembl	5.97247	12.5217	2.08201	0.0493908
ENSRNOG00000051654	AABR07029217.2	ensembl	2.69775	7.71697	2.81689	0.0494605
ENSRNOG00000021802	Isg15	ensembl	58.0949	82.366	1.41906	0.0495349
ENSRNOG00000016085	Mpzl2	ensembl	91.7496	133.417	1.4593	0.0495455
ENSRNOG00000011856	Ankrd29	ensembl	42.3057	61.0508	1.44969	0.0495794
ENSRNOG00000049846	Mir344g	ensembl	37.3107	24.0773	0.644157	0.0496682
ENSRNOG00000061970	Rn60_6_0147.2	havana	50.1046	33.2149	0.662669	0.0499062
ENSRNOG00000020435	Terf2	ensembl	151.743	104.553	0.687211	0.0499493
ENSRNOG00000049314	AABR07069524.1	ensembl	36.3405	21.0694	0.585485	0.049953
ENSRNOG00000054849	AABR07031388.1	ensembl	73.0917	48.0682	0.655784	0.0499844
ENSRNOG00000007795	AABR07058410.1	ensembl	1.90747	6.53781	3.24159	0.0499981
ENSRNOG00000045689	AABR07037645.1	ensembl	7.76424	2.98526	0.390841	0.0500636
ENSRNOG00000053717	Metazoa_SRP	ensembl	1060.74	1364.07	1.28975	0.0500872
ENSRNOG00000008911	Draxin	ensembl	8.78424	16.5518	1.8721	0.0502908
ENSRNOG00000013027	Rgl3	ensembl	124.255	206.827	1.66157	0.0503053
ENSRNOG00000023566	Vwa3b	ensembl_havana	34.2708	52.028	1.52195	0.0503224
ENSRNOG00000000942	Pan3	ensembl	827.176	1069.61	1.29503	0.0504424
ENSRNOG00000020714	Trpm4	ensembl	41.488	26.8497	0.651074	0.0506656
ENSRNOG00000008053	Atp8a2	ensembl	1290.13	938.648	0.728445	0.0507691
ENSRNOG00000008945	Nans	ensembl	848.502	1064.61	1.25751	0.0508709
ENSRNOG00000059696	AABR07064131.1	ensembl	7.16112	2.25551	0.319368	0.0509931
ENSRNOG00000011401	Usp50	ensembl	36.2298	23.4563	0.647338	0.0510488
ENSRNOG00000005903	St14	ensembl	30.3143	56.3322	1.84504	0.0512249
ENSRNOG00000039949	Rad54b	ensembl	71.5815	99.6637	1.39723	0.0513317
ENSRNOG00000059976	U2	ensembl	67.4457	99.6572	1.48222	0.0513407
ENSRNOG00000048309	Uqcc1	ensembl	1269.2	1583.89	1.25159	0.0514889
ENSRNOG00000018898	Mpi	ensembl	492.306	618.735	1.26031	0.0516472
ENSRNOG00000038174	AABR07057322.1	ensembl	3.9898	0.68718	0.196865	0.0517775
ENSRNOG00000055020	LOC679731	havana	228.509	169.005	0.739859	0.051812
ENSRNOG00000057296	AC112001.1	ensembl	40.618	25.9216	0.638609	0.05183
ENSRNOG00000012802	Tenm3	ensembl	3505.85	2784.88	0.795243	0.0518301
ENSRNOG00000014090	Retsat	ensembl	680.227	843.83	1.24376	0.0518555
ENSRNOG00000025584	Agap2	ensembl	1439.07	1148.82	0.79911	0.0519168
ENSRNOG00000060678	AABR07067763.1	ensembl	6.96296	2.67694	0.384992	0.0519178
ENSRNOG00000045695	LOC100910646	ensembl	423.711	317.144	0.748365	0.0519181
ENSRNOG00000034102	Plk5	ensembl	10.0522	32.1159	3.15535	0.051982
ENSRNOG00000036682	Pycr1	ensembl	12.9743	22.3958	1.73348	0.0519867
ENSRNOG00000019266	Tmem223	ensembl	147.151	196.938	1.3441	0.0520244
ENSRNOG00000015696	Cdk5rap1	ensembl	459.558	603.849	1.31754	0.0520411
ENSRNOG00000056685	U6	ensembl	5.36598	0.980895	0.200709	0.0520484
ENSRNOG00000003237	Tp53bp2	ensembl	922.653	740.511	0.803515	0.0520536
ENSRNOG00000028211	Akap17a	ensembl	590.088	466.505	0.791486	0.0520668
ENSRNOG00000047782	RGD1309808	ensembl	4.82951	11.0209	2.33491	0.0521483
ENSRNOG00000053178	Dyrk4	ensembl	2.29523	7.86854	3.20678	0.0522301
ENSRNOG00000021092	Scnm1	ensembl	263.165	362.888	1.38125	0.0527256
ENSRNOG00000055825	Metazoa_SRP	ensembl	1156.32	1495.27	1.29694	0.0528571
ENSRNOG00000002097	Rasl11b	ensembl	49.3267	76.0832	1.53103	0.0528632
ENSRNOG00000052616	SNORA61	ensembl	8.33022	15.1731	1.81577	0.0528916
ENSRNOG00000022946	Slc22a3	ensembl	85.8278	126.075	1.47124	0.0529291
ENSRNOG00000059280	U5	ensembl	2.17228	6.24963	2.92692	0.0529316
ENSRNOG00000000611	Ube2d1	ensembl	425.348	301.274	0.707794	0.0530353
ENSRNOG00000060289	7SK	ensembl	7471.6	9906.99	1.33003	0.0531325
ENSRNOG00000018163	Ipcef1	ensembl_havana	28.6885	48.5638	1.69246	0.0531879
ENSRNOG00000020705	Rnls	ensembl	67.024	94.9017	1.4184	0.0534027
ENSRNOG00000054999	Hilpda	ensembl	26.189	44.4833	1.70058	0.0535854
ENSRNOG00000060457	SNORA5	ensembl	30.6011	18.9003	0.618471	0.0536124
ENSRNOG00000047891	Foxg1	ensembl	2.37043	0	0.0473074	0.0536526
ENSRNOG00000002127	AABR07014836.1	ensembl	20.7859	12.3582	0.593698	0.0536707
ENSRNOG00000047319	Caprin2	ensembl	705.483	536.762	0.761294	0.0537575
ENSRNOG00000024208	Prss48	ensembl	8.80624	3.50215	0.416232	0.0537634
ENSRNOG00000003732	Flrt2	ensembl	302.686	222.241	0.733347	0.053773
ENSRNOG00000011922	Stt3b	ensembl	1471.67	1190.54	0.810246	0.0538703
ENSRNOG00000002680	Lamc1	ensembl_havana	1183.94	944.283	0.798798	0.0538855
ENSRNOG00000016528	Ppp1r21	ensembl	839.501	672.932	0.802992	0.0538916
ENSRNOG00000025088	Tmc3	ensembl	11.5665	5.56245	0.489786	0.0539443
ENSRNOG00000007839	Slc16a7	ensembl	266.47	198.595	0.744569	0.0540384
ENSRNOG00000055311	U1	ensembl	26.4908	42.2964	1.61934	0.0540772
ENSRNOG00000007456	Calb1	ensembl	1888.18	2478.37	1.31443	0.0541447
ENSRNOG00000004444	Ikzf1	ensembl	20.2494	12.0645	0.595899	0.0541659
ENSRNOG00000053343	AC098459.2	ensembl	50.865	32.9637	0.645282	0.0541756
ENSRNOG00000030726	Asgr2	ensembl	21.5064	35.0586	1.61828	0.0542594
ENSRNOG00000008843	Eci1	ensembl	137.477	186.471	1.3634	0.054287
ENSRNOG00000005694	AABR07048253.1	ensembl	9.99864	18.2703	1.77899	0.0543137
ENSRNOG00000000456	Psmb8	ensembl_havana	58.466	86.0557	1.47545	0.0544831
ENSRNOG00000061490	AABR07056605.1	ensembl	7.53308	1.55372	0.229124	0.0545811
ENSRNOG00000015668	Ccl19	ensembl	3.76551	8.92904	2.35012	0.0545954
ENSRNOG00000047928	AABR07048653.1	ensembl	104.494	74.2231	0.715511	0.0545995
ENSRNOG00000042166	AABR07014259.1	ensembl	6.82694	15.4881	2.24296	0.0547229
ENSRNOG00000052577	SNORA54	ensembl	17.6142	27.8384	1.57714	0.0547657
ENSRNOG00000005825	Lyz2	ensembl	605.6	771.789	1.27801	0.0547749
ENSRNOG00000014471	B3gnt6	ensembl	1.41876	5.0468	3.44489	0.054839
ENSRNOG00000018254	Sncaip	ensembl	444.125	349.081	0.786625	0.0549
ENSRNOG00000056441	AC114389.2	ensembl	2.67199	0.293715	0.160098	0.0549358
ENSRNOG00000021390	Meis3	ensembl	234.039	174.807	0.74662	0.0550024
ENSRNOG00000014119	Farsb	ensembl	897.589	1167.01	1.30454	0.055026
ENSRNOG00000028274	Myrf	ensembl	514.293	392.959	0.764358	0.0551471
ENSRNOG00000015201	Tmem266	ensembl	54.0779	85.9689	1.58816	0.0551567
ENSRNOG00000060332	7SK	ensembl	506.007	673.72	1.33687	0.0552483
ENSRNOG00000060940	SNORD113	ensembl	4.52795	1.31718	0.300264	0.0552701
ENSRNOG00000012822	AC123138.1	ensembl	7.13575	2.27011	0.332935	0.0553082
ENSRNOG00000059081	AABR07026032.3	ensembl	26.7445	75.1828	2.77589	0.0553397
ENSRNOG00000061106	U2	ensembl	80.2156	117.652	1.47022	0.0553417
ENSRNOG00000018808	Vip	ensembl	31.0071	18.2501	0.594785	0.0553603
ENSRNOG00000052876	Rn50_14_1003.1	havana	0.351002	2.6064	5.94727	0.0554741
ENSRNOG00000016585	Bmi1	ensembl	615.424	778.924	1.26965	0.0558238
ENSRNOG00000020191	Tbc1d17	ensembl	221.578	294.676	1.33597	0.0558332
ENSRNOG00000003544	Tbx4	ensembl	3.04875	7.39652	2.41788	0.0558372
ENSRNOG00000059058	AABR07064264.1	ensembl	19.5108	7.32598	0.38376	0.0558693
ENSRNOG00000014970	Kif17	ensembl	129.613	93.7858	0.724978	0.0559405
ENSRNOG00000005935	A3galt2	ensembl	67.8222	94.0672	1.39583	0.0560495
ENSRNOG00000007515	Kif3a	ensembl	5389.05	4431.22	0.823836	0.0560907
ENSRNOG00000045680	LOC100911402	ensembl	931.959	749.926	0.805509	0.0561069
ENSRNOG00000042220	Vsx1	ensembl	0.28849	2.64897	6.0151	0.0561202
ENSRNOG00000025603	Adgrf2	ensembl	0.351002	2.64897	5.96967	0.0561572
ENSRNOG00000009071	Gripap1	ensembl	1060.53	787.645	0.742848	0.0561774
ENSRNOG00000007955	Timp4	ensembl	738.408	925.678	1.25686	0.0562525
ENSRNOG00000049604	Mvk	ensembl	134.226	178.48	1.3329	0.0563141
ENSRNOG00000039863	AC111647.1	ensembl	2.76026	0.350892	0.159801	0.0563371
ENSRNOG00000018271	Scamp4	ensembl	39.1506	63.1477	1.62197	0.0563389
ENSRNOG00000061080	AABR07059168.2	ensembl	1062.41	846.286	0.797559	0.0563769
ENSRNOG00000060860	AABR07040839.1	ensembl	3.38668	0.630003	0.210376	0.0563853
ENSRNOG00000051349	Rn50_14_0447.1	ensembl_havana	1.76976	5.34051	2.97333	0.0563959
ENSRNOG00000007739	Rars	ensembl	946.428	1176.65	1.24683	0.0564112
ENSRNOG00000050410	Snrpd3	ensembl	187.3	126.84	0.675224	0.0565004
ENSRNOG00000028356	Chchd10	ensembl	539.568	683.113	1.26947	0.0565858
ENSRNOG00000046848	PCOLCE2	ensembl	25.2208	38.7013	1.54906	0.0566155
ENSRNOG00000009845	Acadm	ensembl	1265.01	1555.45	1.23282	0.0567199
ENSRNOG00000046022	LOC100911453	ensembl_havana	157.859	209.535	1.33343	0.0567405
ENSRNOG00000007934	Elfn2	ensembl	563.442	435.452	0.773457	0.056811
ENSRNOG00000060845	U6	ensembl	2.91104	0.350892	0.155458	0.0570332
ENSRNOG00000015259	Pth2r	ensembl	27.3158	16.1516	0.601454	0.0570773
ENSRNOG00000019682	Timm13	ensembl	186.238	256.016	1.38289	0.0570931
ENSRNOG00000010608	Cep162	ensembl	378.281	285.566	0.755013	0.0571059
ENSRNOG00000017509	Eed	ensembl	403.638	513.125	1.27323	0.0571341
ENSRNOG00000019207	Shank1	ensembl_havana	1128.8	795.167	0.704411	0.0571373
ENSRNOG00000013339	Gmeb2	ensembl	118.38	86.8838	0.732813	0.0571765
ENSRNOG00000042588	Ugt2b7	havana	7.2257	2.90011	0.410179	0.0571814
ENSRNOG00000004932	Sel1l3	ensembl	517.142	719.992	1.39235	0.0572314
ENSRNOG00000019321	Cck	ensembl	70.3715	46.4845	0.666652	0.0572539
ENSRNOG00000028311	Cnpy1	ensembl	24.5142	50.6105	2.03853	0.0572566
ENSRNOG00000019949	Mrps12	ensembl	59.7423	90.1934	1.51986	0.0573959
ENSRNOG00000033528	Tll1	ensembl	155.046	247.624	1.59398	0.0574417
ENSRNOG00000033099	Dcc	ensembl	559.488	439.657	0.78777	0.0574672
ENSRNOG00000052544	SNORA36	ensembl	3.4255	0.644607	0.222118	0.0575164
ENSRNOG00000011980	Lrrc7	ensembl	477.134	359.459	0.75301	0.0575546
ENSRNOG00000021087	Lgi4	ensembl	834.698	1032.73	1.23971	0.0575551
ENSRNOG00000053474	AC118434.1	ensembl	5.47276	1.38896	0.261642	0.0576645
ENSRNOG00000011213	Blm	ensembl	88.2466	122.893	1.38675	0.0576683
ENSRNOG00000020638	Hmx2	ensembl	9.22869	2.91348	0.324518	0.0577227
ENSRNOG00000018406	Wipf1	ensembl	362.12	272.192	0.751664	0.0577317
ENSRNOG00000020182	Mvp	ensembl	346.734	438.213	1.26716	0.0578525
ENSRNOG00000019846	Muc5b	ensembl	3.24897	0.644607	0.225032	0.0580108
ENSRNOG00000059654	AC105645.4	ensembl	4.99505	1.28921	0.287741	0.0580496
ENSRNOG00000039876	Hnrnpa0	ensembl	87.397	60.0166	0.68621	0.0580666
ENSRNOG00000057322	Efna3	ensembl	34.2158	53.2343	1.54619	0.0580836
ENSRNOG00000003194	AABR07040622.1	ensembl	24.8403	38.489	1.5604	0.0580844
ENSRNOG00000033981	Pate2	ensembl	4.02824	9.18802	2.28558	0.058131
ENSRNOG00000003119	Gc	ensembl	49.4761	32.7897	0.663655	0.0584481
ENSRNOG00000057760	Stil	ensembl	31.7974	56.1818	1.77803	0.0584533
ENSRNOG00000016367	Vasp	ensembl	116.104	155.249	1.3377	0.0584631
ENSRNOG00000007541	Fhl3	ensembl	16.4712	9.19355	0.560142	0.0585429
ENSRNOG00000004577	Fez2	ensembl	655.781	528.311	0.807331	0.0585755
ENSRNOG00000022146	Hist1h2af	ensembl	2.3945	0	0.0494592	0.0585932
ENSRNOG00000054466	AABR07001207.1	ensembl	8.69429	3.51551	0.427946	0.0586455
ENSRNOG00000019221	Gstm4	ensembl	92.014	126.024	1.37923	0.0587393
ENSRNOG00000029399	Bcam	ensembl	314.271	401.907	1.28347	0.0587708
ENSRNOG00000008305	Sc5d	ensembl	5796.14	4606.07	0.795638	0.059055
ENSRNOG00000013907	Sall1	ensembl	409.618	320.215	0.782995	0.0590579
ENSRNOG00000052419	SNORD113	ensembl	62.54	85.9835	1.37513	0.0591239
ENSRNOG00000040105	AABR07019903.1	ensembl	9.34646	4.31705	0.461527	0.0591571
ENSRNOG00000019453	Rps5	ensembl	1023.11	1301.45	1.27626	0.0592068
ENSRNOG00000061741	Gm9996	ensembl	15.8739	8.43459	0.534435	0.0592264
ENSRNOG00000014310	Tmtc4	ensembl	430.924	554.429	1.29161	0.0592293
ENSRNOG00000016416	Rnh1	ensembl	737.742	969.939	1.31986	0.0595513
ENSRNOG00000033110	Svep1	ensembl	102.504	211.571	2.05791	0.0595549
ENSRNOG00000027924	Fam83g	ensembl	7.17626	2.56259	0.377707	0.0595604
ENSRNOG00000010941	Tifa	ensembl	95.6187	130.126	1.36534	0.0596742
ENSRNOG00000027317	Ylpm1	ensembl	2345.23	1821.72	0.777374	0.0596748
ENSRNOG00000051034	Rn50_17_0793.1	havana	4.47644	0.938322	0.232782	0.0596967
ENSRNOG00000057860	AABR07033869.1	ensembl	10.7374	5.21279	0.48361	0.0597315
ENSRNOG00000051852	U1	ensembl	33.8195	53.8197	1.60435	0.0597463
ENSRNOG00000010628	Sec13	ensembl	617.496	772.888	1.25471	0.0599845
ENSRNOG00000010194	Ift43	ensembl	128.481	179.388	1.4053	0.0600631
ENSRNOG00000058341	AABR07042999.1	ensembl	5.39342	11.4503	2.02726	0.0600956
ENSRNOG00000010459	Fbxo43	ensembl	14.2921	7.20255	0.51719	0.0601349
ENSRNOG00000061081	U2	ensembl	225.425	312.923	1.39088	0.0601353
ENSRNOG00000019468	Rce1	ensembl	131.893	174.456	1.32864	0.0602211
ENSRNOG00000007294	Sntg1	ensembl	275.287	203.536	0.742948	0.0602318
ENSRNOG00000016627	Eya4	ensembl	68.9322	47.9956	0.702951	0.0602417
ENSRNOG00000011175	Hnrnpa2b1	ensembl	4118.26	3257.97	0.791996	0.060242
ENSRNOG00000010018	Clec4a3	ensembl	53.9796	77.2661	1.42647	0.060259
ENSRNOG00000003585	Sytl5	ensembl	446.216	340.266	0.763806	0.0602904
ENSRNOG00000057886	AABR07028995.2	ensembl	38.5051	25.0606	0.649068	0.0603
ENSRNOG00000019648	Col6a3	ensembl_havana	92.8187	164.398	1.76872	0.0603017
ENSRNOG00000005931	Cpq	ensembl	365.329	463.84	1.27306	0.0603084
ENSRNOG00000018350	Shtn1	ensembl	1456.3	1152.26	0.79226	0.0603171
ENSRNOG00000052740	SNORD116	ensembl	1.6925	5.26997	2.97608	0.0603917
ENSRNOG00000012671	Gan	ensembl	212.962	152.277	0.714601	0.0605481
ENSRNOG00000055485	Rn60_X_0771.2	ensembl_havana	4.39024	9.16434	2.06753	0.0605823
ENSRNOG00000005798	Cav3	ensembl	16.7154	6.55241	0.403629	0.0606817
ENSRNOG00000007509	Slc1a6	ensembl	127.225	227.269	1.78041	0.0608139
ENSRNOG00000054809	AABR07026032.1	ensembl	21.3535	59.1532	2.74029	0.0609757
ENSRNOG00000054792	SNORD115	ensembl	3.92522	10.5455	2.567	0.0610565
ENSRNOG00000049495	Krt71	ensembl_havana	13.237	6.79572	0.525091	0.0610844
ENSRNOG00000035550	Mir125b1	ensembl	31.1222	17.2705	0.56805	0.061191
ENSRNOG00000051806	7SK	ensembl	4.91571	1.23204	0.277218	0.0612965
ENSRNOG00000012808	Tmem259	ensembl	275.477	372.482	1.35547	0.0613389
ENSRNOG00000010720	Mast4	ensembl	1235.24	976.494	0.791331	0.0613679
ENSRNOG00000059728	AABR07057421.3	ensembl	3.31148	0.701783	0.225311	0.0613996
ENSRNOG00000006639	Scn9a	ensembl	2691.48	2194.41	0.816549	0.0614192
ENSRNOG00000027498	Engase	ensembl	117.711	165.342	1.41234	0.0616246
ENSRNOG00000055838	AABR07025263.1	ensembl	139.381	99.7757	0.719856	0.0617012
ENSRNOG00000011879	Nfat5	ensembl	3474.6	2656.11	0.765052	0.0619707
ENSRNOG00000030314	Golgb1	ensembl	6938.51	5709.74	0.824082	0.0619954
ENSRNOG00000009323	Fam214b	ensembl	287.302	213.814	0.745526	0.0620136
ENSRNOG00000058096	AABR07021704.1	ensembl	152.823	112.26	0.737299	0.0620368
ENSRNOG00000008709	Arhgap32	ensembl	2382.47	1891.76	0.794816	0.0620486
ENSRNOG00000009263	Ifi27	ensembl	675.353	885.394	1.31622	0.062049
ENSRNOG00000027126	Dpy30	ensembl	385.26	529.963	1.38103	0.0620699
ENSRNOG00000018194	Srrm1	ensembl	1254.77	964.813	0.769301	0.0621371
ENSRNOG00000004731	Ano3	ensembl	1079.48	1326.75	1.23119	0.0621491
ENSRNOG00000053303	Bend4	ensembl	98.6455	71.693	0.727957	0.0621979
ENSRNOG00000061046	AABR07059632.3	ensembl	1302.35	1020.78	0.784142	0.0622137
ENSRNOG00000013805	Tnip2	ensembl	131.258	173.868	1.32664	0.0622419
ENSRNOG00000008056	Ankrd9	ensembl	45.9678	64.5688	1.40244	0.0622746
ENSRNOG00000060982	SNORA44	ensembl	0.28849	2.621	6.0117	0.062339
ENSRNOG00000029938	Pik3c2b	ensembl	521.472	402.458	0.772898	0.0624061
ENSRNOG00000025558	Palm2	ensembl_havana	412.164	307.49	0.745575	0.0625891
ENSRNOG00000050760	Tgfbr1	ensembl	104.664	74.3599	0.711553	0.0626445
ENSRNOG00000005037	Kif18a	ensembl	17.7772	8.92227	0.502942	0.0626887
ENSRNOG00000011321	Rftn1	ensembl	300.146	223.626	0.747812	0.0628188
ENSRNOG00000032813	Mdc1	ensembl_havana	130.617	94.4847	0.723691	0.0629165
ENSRNOG00000000528	Fgd2	ensembl	28.7308	42.7526	1.50192	0.0629543
ENSRNOG00000039745	Pm20d1	ensembl	15.5048	7.78998	0.514538	0.0630009
ENSRNOG00000018122	Tspan17	ensembl	193.117	268.621	1.39743	0.0630392
ENSRNOG00000018009	Rab8b	ensembl	988.161	792.375	0.80253	0.063136
ENSRNOG00000060312	AABR07002972.1	ensembl	313.384	506.667	1.61921	0.0631363
ENSRNOG00000029956	Zfp654	ensembl	663.701	528.997	0.797868	0.0632502
ENSRNOG00000032788	Dysf	ensembl	452.586	351.36	0.776794	0.063288
ENSRNOG00000015133	Kmt2a	ensembl	2420.69	1794.58	0.741705	0.063289
ENSRNOG00000015090	Nubp2	ensembl	225.311	293.667	1.30897	0.0633059
ENSRNOG00000051270	Rn50_5_0814.28	havana	10.5887	18.339	1.72466	0.0633498
ENSRNOG00000050508	Mir3552	ensembl	12.8839	6.59499	0.52665	0.0635031
ENSRNOG00000059757	AABR07013410.4	ensembl	3.51377	0.68718	0.221171	0.0637076
ENSRNOG00000004766	Glis2	ensembl	121.831	84.7093	0.696678	0.063717
ENSRNOG00000055754	U6	ensembl	5.5552	1.55372	0.302024	0.0637797
ENSRNOG00000013838	Hcrtr1	ensembl	32.213	19.599	0.616943	0.0638196
ENSRNOG00000010358	Sh3rf1	ensembl	653.369	516.224	0.790342	0.0638434
ENSRNOG00000057075	SNORA46	ensembl	3.51377	0.644607	0.220042	0.0638536
ENSRNOG00000003709	Kmo	ensembl	2.43294	6.65893	2.45624	0.0638578
ENSRNOG00000051875	AABR07001926.2	ensembl	3.22321	0.68718	0.226913	0.0638999
ENSRNOG00000001177	Acads	ensembl	59.5414	83.616	1.41536	0.0639188
ENSRNOG00000042607	Rhof	ensembl	68.3497	96.0329	1.4116	0.0640437
ENSRNOG00000049128	Nktr	ensembl	2980.72	2449.31	0.823032	0.0644354
ENSRNOG00000003213	Helz	ensembl	1006.46	802.647	0.798125	0.0644436
ENSRNOG00000051531	Ctu2	ensembl	76.0488	114.651	1.51243	0.0644725
ENSRNOG00000037310	Riiad1	ensembl	9.13524	16.719	1.82897	0.0644787
ENSRNOG00000055428	AABR07060963.1	ensembl	3.01406	0	0.040467	0.0645133
ENSRNOG00000052921	AABR07021221.1	ensembl	0.702004	3.33615	4.27829	0.0645781
ENSRNOG00000007062	Rin3	ensembl	44.3471	62.7055	1.41572	0.0645792
ENSRNOG00000035535	Mir10a	ensembl	4.11651	0.938322	0.262958	0.0646212
ENSRNOG00000043388	Irf3	ensembl	252.198	324.62	1.29014	0.0646612
ENSRNOG00000054912	U6	ensembl	16.5738	8.81469	0.528155	0.0646664
ENSRNOG00000003205	Ldb2	ensembl	602.004	477.672	0.794701	0.0647396
ENSRNOG00000014703	Tonsl	ensembl	59.6239	39.9736	0.669548	0.0647603
ENSRNOG00000022868	Ell3	ensembl	180.637	130.982	0.72389	0.0648426
ENSRNOG00000004571	RGD1563680	ensembl	61.5657	41.5029	0.674758	0.0648907
ENSRNOG00000019082	Sbk1	ensembl	68.5176	105.053	1.5264	0.0649208
ENSRNOG00000036488	Mir3576	ensembl	27.1719	17.276	0.63489	0.0650649
ENSRNOG00000010278	Il6	ensembl	0.665247	3.16462	4.23676	0.0651181
ENSRNOG00000019522	Narfl	ensembl	225.351	287.339	1.27861	0.0651437
ENSRNOG00000032618	Mst1r	ensembl	4.70449	9.76762	2.05727	0.0652074
ENSRNOG00000001991	Atp5o	ensembl	1550.21	1930.23	1.24883	0.0652993
ENSRNOG00000028892	Prr36	ensembl	47.988	30.3215	0.630961	0.0653252
ENSRNOG00000057017	AABR07030563.1	ensembl	192.671	138.553	0.719471	0.0653638
ENSRNOG00000013147	Cacna1d	ensembl	848.702	661.449	0.779603	0.0653667
ENSRNOG00000023079	Nras	ensembl	237.439	306.005	1.29209	0.0654247
ENSRNOG00000054220	AABR07027394.2	ensembl	4.11651	0.995499	0.264549	0.0654421
ENSRNOG00000043344	Cyp4f40	ensembl	0.351002	2.49204	5.86245	0.0654667
ENSRNOG00000053084	Fuz	ensembl	223.81	164.626	0.736586	0.0656598
ENSRNOG00000061514	AABR07028795.1	ensembl	1.01625	3.93695	3.58452	0.0656713
ENSRNOG00000014490	Bdh2	ensembl	12.4021	25.1657	1.98297	0.065704
ENSRNOG00000024066	Fundc2	ensembl	325.408	425.344	1.31263	0.0657555
ENSRNOG00000020579	Col7a1	ensembl	9.863	4.77676	0.503881	0.0657967
ENSRNOG00000006761	Sh3gl2	ensembl	1001.39	1281.18	1.28046	0.0658271
ENSRNOG00000012008	S100a3	ensembl	9.82417	18.9781	1.92394	0.0658565
ENSRNOG00000038275	Adam4	ensembl	132.419	94.8755	0.718896	0.0658774
ENSRNOG00000047653	Crybb1	ensembl	5.58264	12.9388	2.23066	0.0659272
ENSRNOG00000049970	RGD1566085	ensembl	29.2579	47.3628	1.61184	0.0659906
ENSRNOG00000028834	Polr2a	ensembl	681.443	501.039	0.735249	0.0660545
ENSRNOG00000054203	Sim2	ensembl	20.3964	11.8929	0.59076	0.0661774
ENSRNOG00000014576	Dock3	ensembl	2033.9	1578.49	0.776786	0.0661794
ENSRNOG00000057116	Pex19	ensembl	662.148	810.644	1.22743	0.0662625
ENSRNOG00000023007	Col6a6	ensembl	10.7027	5.25537	0.494089	0.0664975
ENSRNOG00000043107	Abhd10	ensembl	109.269	148.638	1.36623	0.0665506
ENSRNOG00000003526	Sytl4	ensembl	45.8411	64.2056	1.40629	0.0665729
ENSRNOG00000018859	Pik3ip1	ensembl	475.492	600.657	1.26793	0.0666095
ENSRNOG00000060608	AABR07018226.2	ensembl	5.67298	1.5963	0.301212	0.0666258
ENSRNOG00000051709	U2	ensembl	9.07105	3.70041	0.415275	0.0666839
ENSRNOG00000009471	Epsti1	ensembl	26.3448	41.0022	1.55078	0.0666995
ENSRNOG00000003983	Pfdn2	ensembl	1178.94	834.406	0.707637	0.0667202
ENSRNOG00000046434	Hist1h2ail1	ensembl	16.6752	26.5255	1.58216	0.0667887
ENSRNOG00000061125	7SK	ensembl	1.6815	4.91908	2.79458	0.0668545
ENSRNOG00000004863	Mpped2	ensembl	397.128	309.27	0.780184	0.0669972
ENSRNOG00000007261	Gli2	ensembl	71.7392	50.3194	0.700565	0.0670066
ENSRNOG00000039725	Ces1a	ensembl	1.40401	4.61076	3.19212	0.0670086
ENSRNOG00000019201	Apoa1bp	ensembl	206.617	272	1.32201	0.0670503
ENSRNOG00000017324	Slc46a2	ensembl_havana	11.5775	5.72844	0.512661	0.0670843
ENSRNOG00000056864	U6	ensembl	4.15326	1.05268	0.265237	0.0672393
ENSRNOG00000006033	Spon2	ensembl	8.27871	15.0429	1.81165	0.0672875
ENSRNOG00000015233	Etfa	ensembl	1110.91	1387.51	1.2529	0.0673097
ENSRNOG00000060445	U1	ensembl	33.6544	51.805	1.55814	0.067418
ENSRNOG00000014795	Nr2f1	ensembl	426.839	326.896	0.765855	0.0674353
ENSRNOG00000004679	Fign	ensembl	183.852	136.977	0.743756	0.0674426
ENSRNOG00000018351	Thap4	ensembl	281.492	355.709	1.26488	0.0674975
ENSRNOG00000002205	Ociad1	ensembl	2281.91	1831.2	0.803444	0.0677989
ENSRNOG00000040214	AABR07059198.1	ensembl	63.2108	43.3279	0.686651	0.0678089
ENSRNOG00000041749	AABR07007690.2	ensembl	3.86271	0.923719	0.267997	0.0678419
ENSRNOG00000027319	Ephx3	ensembl	7.25145	2.87214	0.409223	0.0679083
ENSRNOG00000000804	Mrps18b	ensembl_havana	245.372	312.246	1.27512	0.0680235
ENSRNOG00000023698	Tex14	ensembl	13.226	22.9183	1.72724	0.0680766
ENSRNOG00000019810	Des	ensembl	18.5147	28.9482	1.56737	0.0680988
ENSRNOG00000061231	Selm	ensembl	635.82	801.483	1.26411	0.0681125
ENSRNOG00000016377	Cep55	ensembl	4.756	9.47266	1.98863	0.0681248
ENSRNOG00000016597	AABR07006081.1	ensembl	38.7699	57.5618	1.49304	0.0681625
ENSRNOG00000006077	Snx5	ensembl	2227.07	2928.86	1.31874	0.0681876
ENSRNOG00000014105	AC103056.1	ensembl	14.4408	6.17249	0.425475	0.0682498
ENSRNOG00000018237	Gstp1	ensembl	955.517	1219.5	1.28068	0.0683301
ENSRNOG00000058108	7SK	ensembl	63.8486	98.8593	1.5635	0.0683553
ENSRNOG00000002607	Sox9	ensembl	412.178	269.739	0.653519	0.0684439
ENSRNOG00000016122	Hmgcr	ensembl	1710.06	1286.33	0.752537	0.0685186
ENSRNOG00000004834	Llgl2	ensembl	3.385	8.97162	2.58852	0.0685192
ENSRNOG00000018522	Echs1	ensembl	173.879	226.367	1.30642	0.0686578
ENSRNOG00000019430	Coro1a	ensembl	248.104	322.212	1.30304	0.0688049
ENSRNOG00000016877	Shisa7	ensembl	203.59	140.354	0.688437	0.0688894
ENSRNOG00000006509	Srgap3	ensembl	952.556	744.727	0.782788	0.0688995
ENSRNOG00000048493	AABR07008293.2	ensembl	9.29702	4.18933	0.469692	0.0689566
ENSRNOG00000033483	Vom1r44	ensembl	2.70875	0.293715	0.158807	0.069062
ENSRNOG00000024420	Eme1	ensembl	8.70697	3.99536	0.459119	0.0691911
ENSRNOG00000002381	Bmp3	ensembl	68.9863	42.9834	0.626926	0.0692429
ENSRNOG00000042826	Zfp52	ensembl	271.23	207.524	0.765379	0.0692491
ENSRNOG00000059756	AABR07029023.1	ensembl	42.8106	26.8947	0.628039	0.0692622
ENSRNOG00000042576	Tcp11l1	ensembl	750.412	612.392	0.81731	0.0692953
ENSRNOG00000022043	Yipf2	ensembl	102.111	134.681	1.31908	0.0694703
ENSRNOG00000000825	Fam26e	ensembl	23.701	36.506	1.55262	0.0695382
ENSRNOG00000023762	Rsrc1	ensembl	102.313	74.7217	0.733815	0.069637
ENSRNOG00000047185	Eif3i	ensembl	102.312	148.636	1.46255	0.0697746
ENSRNOG00000061262	Huwe1	ensembl	9643.84	7787.43	0.808667	0.0698397
ENSRNOG00000009020	Tsta3	ensembl	211.143	282.785	1.34619	0.0698822
ENSRNOG00000057737	U1	ensembl	12.5917	6.00756	0.48902	0.0699388
ENSRNOG00000057356	AABR07072112.1	ensembl	3.76551	8.16885	2.16854	0.069971
ENSRNOG00000042120	RGD1564129	ensembl	4.8422	1.6109	0.344158	0.0699731
ENSRNOG00000040005	Ndufa1	ensembl	157.788	219.709	1.39426	0.0700321
ENSRNOG00000056065	AABR07063640.1	ensembl	5.30929	1.6109	0.332296	0.0700453
ENSRNOG00000004245	Mgst3	ensembl	347.819	461.53	1.33339	0.0701033
ENSRNOG00000008243	Slc43a1	ensembl	3.11126	7.35948	2.33467	0.0701282
ENSRNOG00000004725	Cela1	ensembl	0.28849	2.67694	6.07427	0.0701519
ENSRNOG00000056717	U2	ensembl	90.7717	126.872	1.40172	0.0702353
ENSRNOG00000054990	AABR07060133.1	ensembl	87.0973	61.406	0.705348	0.0702837
ENSRNOG00000045554	LOC102551901	ensembl	703.514	944.304	1.34594	0.0703726
ENSRNOG00000014230	Map1a	ensembl	31906.7	26297.9	0.825446	0.0705384
ENSRNOG00000025641	Gml	ensembl_havana	2.79702	0.350892	0.158588	0.0706639
ENSRNOG00000007324	Plxna2	ensembl	2274.48	1763.33	0.775931	0.0706991
ENSRNOG00000052241	U6	ensembl	0.28849	2.67818	6.07303	0.0707555
ENSRNOG00000013428	Atp6v0a4	ensembl	23.283	13.8615	0.585826	0.0707569
ENSRNOG00000022181	RGD1562638	ensembl	1.36725	4.44047	3.16147	0.0708268
ENSRNOG00000011452	Aldoc	ensembl	27423.2	32862.5	1.20092	0.0708419
ENSRNOG00000007115	Crebl2	ensembl	462.376	597.484	1.29339	0.0708719
ENSRNOG00000039980	Slc25a5	ensembl_havana	2508.47	3082.85	1.23226	0.0709101
ENSRNOG00000020845	Tyrobp	ensembl	64.3462	94.9118	1.49095	0.0709521
ENSRNOG00000017895	Eno1	ensembl	2028.23	2488.41	1.23002	0.0710011
ENSRNOG00000026919	RGD1565367	ensembl	4.02824	8.50637	2.08072	0.07101
ENSRNOG00000058285	Nme8	ensembl	7.30128	2.90011	0.420023	0.0710147
ENSRNOG00000009325	Fuca1	ensembl	898.431	1107.25	1.23565	0.0710606
ENSRNOG00000061096	Rn7sl1	ensembl	1156.93	1461.35	1.26656	0.0711086
ENSRNOG00000045620	Rpl21-ps4	ensembl	37.8891	22.49	0.5942	0.0711946
ENSRNOG00000028913	RGD1561231	ensembl	4.46376	10.4614	2.36295	0.0713035
ENSRNOG00000019482	Gnao1	ensembl	2329.48	1823.65	0.78344	0.0713114
ENSRNOG00000014395	Gli3	ensembl	305.22	237.06	0.777084	0.0713303
ENSRNOG00000051790	SNORA17	ensembl	0.28849	2.72075	6.1101	0.0713614
ENSRNOG00000057547	7SK	ensembl	14.7365	6.64309	0.454362	0.0714343
ENSRNOG00000000818	Nrm	ensembl_havana	20.801	32.4156	1.58154	0.0714443
ENSRNOG00000018018	LOC100911951	ensembl	107.155	142.755	1.33302	0.071491
ENSRNOG00000000386	Pbld1	ensembl	96.0508	127.336	1.33087	0.0715047
ENSRNOG00000023786	Ybx1	ensembl	341.025	264.048	0.774726	0.0715211
ENSRNOG00000003917	Uck2	ensembl_havana	194.72	249.679	1.2852	0.0715446
ENSRNOG00000049556	AABR07071445.1	ensembl	1.3415	5.66096	3.92646	0.0715627
ENSRNOG00000038165	Dfnb59	ensembl	1.01625	3.87977	3.56615	0.0717182
ENSRNOG00000056040	AABR07045680.1	ensembl	130.619	90.1967	0.690857	0.071971
ENSRNOG00000051483	Sepw1	ensembl	173.821	256.986	1.4862	0.0719927
ENSRNOG00000006939	Ndufa7	ensembl	137.063	193.112	1.41807	0.0720176
ENSRNOG00000000010	Cbln1	ensembl	445.863	683.091	1.53197	0.0720755
ENSRNOG00000059886	AC135645.2	ensembl	11.2282	19.5967	1.71064	0.0720789
ENSRNOG00000015967	Sh3bgrl3	ensembl	233.94	302.148	1.29528	0.0721695
ENSRNOG00000061925	AABR07059159.1	ensembl	54.5385	79.9156	1.46877	0.0722253
ENSRNOG00000034089	Ttc21a	ensembl	101.092	138.615	1.3696	0.0725379
ENSRNOG00000015250	Mettl14	ensembl	991.862	804.349	0.811956	0.0726362
ENSRNOG00000059056	AABR07048637.1	ensembl	38.9074	23.6941	0.611862	0.0726378
ENSRNOG00000022957	Ctxn3	ensembl	96.4875	140.659	1.45596	0.0727126
ENSRNOG00000048704	RGD1562758	ensembl	95.7812	127.915	1.3426	0.0728509
ENSRNOG00000021758	Tnpo3	ensembl	1468.12	1820.54	1.24373	0.0728647
ENSRNOG00000030927	Grid2ip	ensembl	14.538	28.2826	1.9307	0.0728745
ENSRNOG00000059162	AABR07025662.1	ensembl	12.68	6.27884	0.494926	0.0728961
ENSRNOG00000013653	Pdlim7	ensembl	176.339	132.221	0.753649	0.0729185
ENSRNOG00000004505	Nfic	ensembl	170.81	125.687	0.734622	0.0729585
ENSRNOG00000014893	Wdr63	ensembl	118.832	156.466	1.31835	0.0729595
ENSRNOG00000008153	Crtam	ensembl	4.85695	20.1497	4.02124	0.0729764
ENSRNOG00000008622	Creb5	ensembl	215.636	161.057	0.746123	0.0730584
ENSRNOG00000004050	Snrk	ensembl	2530.58	3110.55	1.23106	0.0730652
ENSRNOG00000014887	Homez	ensembl	117.769	157.822	1.33631	0.0730663
ENSRNOG00000006770	Brd4	ensembl	500.692	374.029	0.746517	0.0731053
ENSRNOG00000022395	Tnrc6c	ensembl	527.385	394.997	0.748713	0.0731464
ENSRNOG00000011640	AABR07009931.1	ensembl	17.5994	10.4256	0.593106	0.0732198
ENSRNOG00000035548	Mir3596a	ensembl	20.924	12.2597	0.594213	0.073238
ENSRNOG00000003224	Nudt16l1	ensembl	5.82001	1.97639	0.355101	0.073246
ENSRNOG00000054082	AC098189.1	ensembl	0.639492	3.24977	4.28515	0.0732961
ENSRNOG00000059331	AC107331.1	ensembl	37.2001	22.0686	0.596005	0.0734154
ENSRNOG00000038784	Piezo2	ensembl	82.0462	56.6408	0.688489	0.0734952
ENSRNOG00000000397	Ccar1	ensembl	1498.6	1219.84	0.815747	0.0735701
ENSRNOG00000027859	Tmem26	ensembl_havana	12.2081	5.92794	0.497734	0.0736025
ENSRNOG00000014003	Fbxo16	ensembl	200.691	139.142	0.694463	0.0737234
ENSRNOG00000022598	Trerf1	ensembl	96.5053	61.6081	0.636069	0.0738763
ENSRNOG00000005338	Drd5	ensembl	36.3607	23.7141	0.661363	0.0744213
ENSRNOG00000017113	Ccnt2	ensembl	1735.98	1391.32	0.802152	0.0744599
ENSRNOG00000007310	Klrb1b	ensembl	4.65505	12.0019	2.60248	0.0745396
ENSRNOG00000011614	Tmcc1	ensembl	965.971	792.752	0.822112	0.0746234
ENSRNOG00000008088	Btbd3	ensembl	1222.63	1572.53	1.28717	0.0746509
ENSRNOG00000051986	Plcg2	ensembl	41.0349	81.2352	1.96503	0.0746797
ENSRNOG00000029470	LOC685619	ensembl	69.4481	94.1323	1.36044	0.074696
ENSRNOG00000004753	Napb	ensembl	4520.52	5470.29	1.21305	0.0747915
ENSRNOG00000024264	Amz1	ensembl	102.371	75.7824	0.744208	0.0748519
ENSRNOG00000053984	AABR07042733.1	ensembl	21.1626	12.3526	0.593287	0.074874
ENSRNOG00000051553	AABR07001594.1	ensembl	64.8267	45.702	0.70576	0.0749445
ENSRNOG00000006867	Etv1	ensembl	1432.61	2033.95	1.42023	0.074952
ENSRNOG00000046027	AABR07034730.1	ensembl	34.2324	21.0416	0.610704	0.0749821
ENSRNOG00000017446	Ndufs8	ensembl	180.674	271.136	1.50789	0.0749871
ENSRNOG00000017882	Camk1d	ensembl	1269	1010.85	0.79723	0.0749986
ENSRNOG00000016936	Nadk	ensembl	596.998	726.629	1.22021	0.0752377
ENSRNOG00000038881	Hcls1	ensembl	65.6485	45.5023	0.700417	0.075364
ENSRNOG00000058083	Metazoa_SRP	ensembl	1092.9	1383.38	1.26926	0.0755226
ENSRNOG00000007865	Ephb1	ensembl	1061.9	867.411	0.818154	0.0755366
ENSRNOG00000008635	Mks1	ensembl	87.8226	61.2211	0.700666	0.0755824
ENSRNOG00000060337	Exosc7	ensembl	118.518	160.217	1.36095	0.0755961
ENSRNOG00000014361	Edn1	ensembl	38.6837	24.9461	0.655716	0.0756248
ENSRNOG00000008666	Etl4	ensembl	1112.66	875.045	0.787273	0.0756289
ENSRNOG00000042078	Icam4	ensembl	9.18093	4.31705	0.465563	0.0757533
ENSRNOG00000012851	Dnajc5b	ensembl	17.8295	10.4244	0.595721	0.0757678
ENSRNOG00000054951	AABR07058000.1	ensembl	6.98872	2.88551	0.427445	0.0758988
ENSRNOG00000035567	Mir30c-1	ensembl	6.75174	2.59179	0.399369	0.0759056
ENSRNOG00000003262	Cacng4	ensembl	242.781	185.302	0.763723	0.0759453
ENSRNOG00000009143	Lrrc57	ensembl	272.913	347.959	1.27724	0.0760335
ENSRNOG00000025520	Lbx1	ensembl	14.4923	23.9374	1.66994	0.0760747
ENSRNOG00000039837	Jade3	ensembl	159.496	119.704	0.753798	0.0762028
ENSRNOG00000000459	Psmb9	ensembl_havana	29.8737	19.4184	0.659045	0.0762316
ENSRNOG00000061403	Tlr13	ensembl_havana	53.4359	75.4121	1.40559	0.0762995
ENSRNOG00000059515	AABR07048966.1	ensembl	2.82277	8.84496	3.19563	0.0763335
ENSRNOG00000060320	Lin28a	ensembl	15.321	8.54894	0.563923	0.076476
ENSRNOG00000004521	Prpf39	ensembl	914.644	721.359	0.789589	0.0765634
ENSRNOG00000011973	Il7	ensembl	21.524	9.91653	0.474253	0.0765783
ENSRNOG00000017066	Zfp384	ensembl	500.09	385.758	0.771763	0.0765791
ENSRNOG00000012628	Gpr18	ensembl	26.8728	17.2055	0.648786	0.076618
ENSRNOG00000001596	Atp5g3	ensembl	2334.76	3000.37	1.28867	0.0766296
ENSRNOG00000020676	Ppp1r14a	ensembl	592.639	789.98	1.33718	0.0766814
ENSRNOG00000006060	Matn2	ensembl	486.214	382.853	0.789176	0.0767752
ENSRNOG00000050020	AABR07065532.2	ensembl	12.9117	22.3308	1.72293	0.0770035
ENSRNOG00000015682	Kel	ensembl	1.65574	4.77676	2.77442	0.0770229
ENSRNOG00000061400	U2	ensembl	6.61196	2.56259	0.40159	0.077039
ENSRNOG00000009324	Wdr54	ensembl	63.2035	86.3618	1.37023	0.0770586
ENSRNOG00000056108	AABR07069473.1	ensembl	214.264	303.32	1.42001	0.0771058
ENSRNOG00000009805	Wasf2	ensembl	192.557	144.397	0.749031	0.077184
ENSRNOG00000042609	Spag16	ensembl	7.62821	3.32278	0.435913	0.0773058
ENSRNOG00000059449	Metazoa_SRP	ensembl	834.465	1089.79	1.30974	0.0775799
ENSRNOG00000039210	LOC502618	ensembl	1.6815	4.89111	2.79008	0.0775803
ENSRNOG00000017552	Mrpl34	ensembl	85.4978	117.193	1.38144	0.0776352
ENSRNOG00000049394	LOC100912599	ensembl_havana	65.6732	89.1268	1.36029	0.0777145
ENSRNOG00000020527	Drap1	ensembl	1344.41	1652.14	1.23219	0.0777164
ENSRNOG00000018159	Anxa4	ensembl	311.802	434.807	1.39845	0.0777651
ENSRNOG00000042233	Rpl41	ensembl	1676.24	2110.77	1.26302	0.0777672
ENSRNOG00000018117	Ndufv1	ensembl	1556.19	1944.11	1.2531	0.0779306
ENSRNOG00000046922	Phactr4	ensembl	240.452	178.923	0.742979	0.0780011
ENSRNOG00000032027	Tmem42	ensembl	241.927	304.911	1.26199	0.0780148
ENSRNOG00000037718	Cfap52	ensembl	88.2588	117.911	1.34235	0.0780953
ENSRNOG00000061528	U2	ensembl	78.4486	110.772	1.40804	0.0781205
ENSRNOG00000007951	Galnt14	ensembl	209.981	161.441	0.770818	0.0781701
ENSRNOG00000058423	Pnma5	ensembl	1.75501	5.22616	2.93979	0.0782499
ENSRNOG00000053232	Ror2	ensembl	28.5624	16.8906	0.582473	0.0782978
ENSRNOG00000038383	AABR07038349.1	ensembl	16.826	10.0735	0.605324	0.0783227
ENSRNOG00000003592	Med28	ensembl	408.417	517.258	1.2688	0.0783537
ENSRNOG00000018288	Ncoa6	ensembl	541.913	381.457	0.703594	0.0783615
ENSRNOG00000005309	Scn8a	ensembl	4141.29	3419.12	0.826922	0.0784267
ENSRNOG00000062020	Rn60_10_0621.2	havana	2.6373	0	0.0461218	0.0785643
ENSRNOG00000030715	Cfh	ensembl	1073.25	1346.14	1.25849	0.0789113
ENSRNOG00000048320	Ndufa11	ensembl	457.607	628.399	1.37971	0.0789978
ENSRNOG00000056054	U8	ensembl	1.41876	4.96289	3.40958	0.0791284
ENSRNOG00000018689	RGD1305464	ensembl	78.2526	52.1604	0.665304	0.0792504
ENSRNOG00000013532	Pgam2	ensembl	105.087	77.3599	0.736395	0.0793325
ENSRNOG00000026982	LOC691921	ensembl	87.6457	121.586	1.38637	0.0793397
ENSRNOG00000009336	Mapk15	ensembl	23.5114	36.5252	1.56918	0.0793543
ENSRNOG00000060828	U6	ensembl	3.76175	0.701783	0.203765	0.0794047
ENSRNOG00000022807	Pced1b	ensembl	46.8361	30.0885	0.647801	0.0794539
ENSRNOG00000013541	Sh2d4a	ensembl	18.6177	28.4672	1.5426	0.0794632
ENSRNOG00000019295	Rab12	ensembl	247.409	322.388	1.30947	0.0795558
ENSRNOG00000042195	Pabpn1	ensembl	1449.43	1167.07	0.805992	0.0796579
ENSRNOG00000047905	Dus1l	ensembl	216.836	280.383	1.29741	0.0797226
ENSRNOG00000059377	AABR07009536.1	ensembl	3.11126	6.83706	2.21037	0.0797723
ENSRNOG00000003150	Mpc2	ensembl	665.303	820.42	1.23737	0.0797858
ENSRNOG00000013372	Fam159b	ensembl	5.78325	10.8974	1.90883	0.0797952
ENSRNOG00000029941	Grina	ensembl	1773.77	2184.1	1.23401	0.0798494
ENSRNOG00000023622	AABR07071258.1	ensembl	58.7332	39.563	0.667765	0.0798791
ENSRNOG00000029911	Cilp	ensembl	32.0861	20.3343	0.634017	0.0799737
ENSRNOG00000056490	AABR07013566.1	ensembl	29.5186	19.5753	0.661807	0.0799826
ENSRNOG00000058140	U6	ensembl	0.990494	4.46061	3.98673	0.0800746
ENSRNOG00000009533	Erich3	ensembl	490.797	391.279	0.797929	0.080219
ENSRNOG00000046720	Rn50_16_0001.1	havana	24.0132	14.2282	0.59269	0.0802212
ENSRNOG00000019585	Kat8	ensembl	487.055	600.589	1.23573	0.0804657
ENSRNOG00000056525	AABR07007853.2	ensembl	3.53953	0.672576	0.219363	0.080497
ENSRNOG00000058855	AC124874.3	ensembl	2.49545	0.293715	0.163884	0.0805648
ENSRNOG00000053714	7SK	ensembl	10.9029	18.0148	1.64526	0.0807091
ENSRNOG00000018849	Tcerg1	ensembl	3629.24	2987.91	0.824731	0.0807364
ENSRNOG00000007905	Itga7	ensembl	388.167	509.87	1.31412	0.0808267
ENSRNOG00000007551	Inadl	ensembl	1930.09	2334.3	1.2113	0.0809872
ENSRNOG00000050801	AABR07000629.2	ensembl	39.9768	26.7645	0.669405	0.0810482
ENSRNOG00000041744	AABR07065531.1	ensembl	341.948	253.797	0.742846	0.0810681
ENSRNOG00000048699	Vps37d	ensembl_havana	142.341	106.778	0.751592	0.0810684
ENSRNOG00000053631	Tdrd9	ensembl	6.14525	1.87664	0.330989	0.0811283
ENSRNOG00000042899	Fcgbpl1	ensembl	15.7214	8.92227	0.580114	0.0811317
ENSRNOG00000003059	Optc	ensembl_havana	10.7999	5.50651	0.51112	0.0811761
ENSRNOG00000031485	Dpp3	ensembl	302.423	390.177	1.29554	0.0812642
ENSRNOG00000015902	Cpxm2	ensembl	11.607	20.1731	1.76385	0.081329
ENSRNOG00000009571	Wipf3	ensembl	50.469	28.9721	0.571494	0.0813407
ENSRNOG00000004280	Tcn2	ensembl	386.597	486.871	1.26169	0.0815015
ENSRNOG00000004158	Hdac9	ensembl	510.467	412.871	0.809847	0.081589
ENSRNOG00000018063	Rad1	ensembl	117.719	153.686	1.31095	0.0817252
ENSRNOG00000047476	Wasf1	ensembl	225.837	154.368	0.682421	0.0817916
ENSRNOG00000025619	Ap1g2	ensembl	44.9482	64.1149	1.43842	0.081825
ENSRNOG00000030107	LOC100362298	ensembl	54.218	76.1915	1.41978	0.0818749
ENSRNOG00000050714	Islr2	ensembl	9.23619	4.00996	0.432672	0.0819058
ENSRNOG00000010617	Scube1	ensembl	185.782	138.148	0.744732	0.0819541
ENSRNOG00000042536	Pde4d	ensembl	1060.03	869.979	0.822425	0.0819751
ENSRNOG00000049336	Lime1	ensembl	73.3064	101.503	1.39447	0.0820147
ENSRNOG00000027869	Sox5	ensembl_havana	375.463	299.003	0.798353	0.0820164
ENSRNOG00000060294	AC106191.1	ensembl	4.88996	1.27461	0.279864	0.0820469
ENSRNOG00000052445	Kdm7a	ensembl	712.225	570.328	0.801648	0.0820836
ENSRNOG00000042869	Usmg5	ensembl	834.947	1038.51	1.2479	0.0820849
ENSRNOG00000045877	Rn50_20_0060.5	ensembl_havana	752.668	588.141	0.781891	0.0820894
ENSRNOG00000018500	Frmd4a	ensembl	276.663	203.178	0.734862	0.082121
ENSRNOG00000050977	RGD1562066	ensembl	4.14226	0.938322	0.26115	0.0821651
ENSRNOG00000007850	Mok	ensembl	121.129	161.289	1.33615	0.082209
ENSRNOG00000023320	Tspan1	ensembl	44.6192	64.2775	1.4449	0.0823096
ENSRNOG00000012410	S100a1	ensembl	357.829	458.406	1.28264	0.0825543
ENSRNOG00000011617	Dguok	ensembl	238.194	313.335	1.31979	0.0826122
ENSRNOG00000007997	Kmt2c	ensembl	218.599	162.529	0.742226	0.0826311
ENSRNOG00000008953	AABR07049353.1	ensembl	32.1143	57.2931	1.7925	0.0827893
ENSRNOG00000004527	Lin7a	ensembl	124.827	172.414	1.37981	0.0828992
ENSRNOG00000053387	AABR07013288.4	ensembl	58.2212	40.9666	0.698971	0.0830242
ENSRNOG00000017395	Duox2	ensembl	5.64554	11.4435	2.09621	0.0831512
ENSRNOG00000042464	Fbxo25	ensembl	370.919	276.089	0.746444	0.08321
ENSRNOG00000017130	Rhd	ensembl	16.2967	25.204	1.56407	0.0833053
ENSRNOG00000061650	Cdhr4	ensembl	23.4325	39.0961	1.66722	0.083306
ENSRNOG00000057038	AABR07029803.1	ensembl	40.0668	27.3149	0.677416	0.0833774
ENSRNOG00000003705	Bmx	ensembl	12.3049	6.13528	0.498933	0.0834101
ENSRNOG00000010302	Rasl10b	ensembl_havana	60.9329	36.4221	0.600359	0.0834307
ENSRNOG00000011509	Agk	ensembl	153.74	211.072	1.38186	0.0834703
ENSRNOG00000020706	Kcnn3	ensembl	250.639	185.764	0.745282	0.0834884
ENSRNOG00000058094	Lyst	ensembl	1923.79	1523.5	0.792568	0.0834965
ENSRNOG00000002886	Myh10	ensembl	9365.81	7619.46	0.814776	0.083532
ENSRNOG00000052732	AABR07062694.1	ensembl	46.729	31.8685	0.683563	0.0835773
ENSRNOG00000048243	Hs6st3	ensembl	205.015	151.77	0.741493	0.0835851
ENSRNOG00000051063	Rn50_20_0292.1	havana	31.397	47.0227	1.5043	0.083634
ENSRNOG00000052760	U2	ensembl	7.26659	2.31268	0.336711	0.083729
ENSRNOG00000048073	LOC103694169	ensembl	86.2771	118.197	1.3814	0.0838587
ENSRNOG00000051261	Rn50_13_0822.1	havana	48.7484	67.5833	1.38843	0.0838797
ENSRNOG00000046717	AC130253.1	ensembl	0.639492	3.74298	4.83462	0.0838826
ENSRNOG00000001877	Med15	ensembl	193.14	133.036	0.688843	0.0839043
ENSRNOG00000056010	AABR07056817.1	ensembl	34.0559	22.2656	0.653502	0.0839397
ENSRNOG00000006895	Vps53	ensembl	989.256	768.515	0.778374	0.0839779
ENSRNOG00000060414	AABR07052730.3	ensembl	5.20627	10.5891	2.08116	0.0839934
ENSRNOG00000052003	Mkrn2os	ensembl	53.4604	37.6554	0.705504	0.0841928
ENSRNOG00000005344	Nol10	ensembl	477.724	375.59	0.786248	0.0842001
ENSRNOG00000018958	Mt3	ensembl	907.896	1273.06	1.40723	0.0842548
ENSRNOG00000045997	Chst14	ensembl	10.2854	17.4579	1.68805	0.0842836
ENSRNOG00000012512	Nexn	ensembl	188.693	145.989	0.77497	0.0843061
ENSRNOG00000061128	Pelo	ensembl	151.195	197.444	1.30911	0.0843734
ENSRNOG00000048636	Il2rb	ensembl	6.97397	12.8897	1.83641	0.0843993
ENSRNOG00000039861	LOC690617	ensembl	62.5281	87.321	1.40301	0.0844807
ENSRNOG00000013220	Hmha1	ensembl	42.5207	59.4525	1.41039	0.0845603
ENSRNOG00000050437	Bod1l1	ensembl	4933.46	4105.24	0.833421	0.0845684
ENSRNOG00000014644	Zic1	ensembl	1363.08	1924.77	1.41299	0.0845867
ENSRNOG00000018281	Uqcrfs1	ensembl	2220.23	2702.68	1.22068	0.0846343
ENSRNOG00000009266	Anp32b	ensembl	470.275	367.9	0.783164	0.0846839
ENSRNOG00000009419	Ptprg	ensembl	1091.25	883.079	0.809887	0.0847078
ENSRNOG00000039730	Orai3	ensembl	115.546	150.911	1.30579	0.0847158
ENSRNOG00000059424	AC104053.2	ensembl	5.38449	1.58293	0.317467	0.0848041
ENSRNOG00000057174	AABR07067310.2	ensembl	17.1732	10.3392	0.610709	0.0848213
ENSRNOG00000028841	Mt1m	ensembl_havana	24.019	37.9227	1.59605	0.0849745
ENSRNOG00000036585	Cfap43	ensembl	313.188	418.271	1.33678	0.0849914
ENSRNOG00000029042	Mt-nd6	insdc	6560.35	5249.34	0.801201	0.085078
ENSRNOG00000020463	Eif1ad	ensembl	287.48	361.574	1.26143	0.0851057
ENSRNOG00000000418	Zbtb12	ensembl_havana	56.1633	39.5643	0.702188	0.0851265
ENSRNOG00000007038	Cntn5	ensembl	323.526	249.117	0.769711	0.0851341
ENSRNOG00000007256	Necab1	ensembl	1145.64	898.905	0.786287	0.0851723
ENSRNOG00000059938	AC120712.2	ensembl	67.1064	48.9395	0.729519	0.0852241
ENSRNOG00000013938	Tshz3	ensembl	457.878	356.535	0.778237	0.0853691
ENSRNOG00000012654	Vps36	ensembl	505.346	622	1.2337	0.085378
ENSRNOG00000057838	U1	ensembl	9.42166	16.6339	1.72403	0.0854156
ENSRNOG00000005450	Lsm11	ensembl	56.7187	77.4226	1.36907	0.0854864
ENSRNOG00000009735	Fibcd1	ensembl	46.7639	30.6161	0.663071	0.0855506
ENSRNOG00000010855	Mrp63	ensembl	314.902	407.915	1.2998	0.0855632
ENSRNOG00000011195	Prkra	ensembl	535.901	666.659	1.24731	0.0856222
ENSRNOG00000058937	AABR07008568.1	ensembl	1.44245	4.63873	2.72419	0.08569
ENSRNOG00000001525	Igsf11	ensembl	737.981	593.693	0.804756	0.0856965
ENSRNOG00000051993	Gdf10	ensembl	45.5433	86.3289	1.886	0.0858059
ENSRNOG00000055308	AABR07067310.1	ensembl	42.2071	26.7328	0.630343	0.085865
ENSRNOG00000042528	Tmem190	ensembl	28.681	18.3063	0.63552	0.0859589
ENSRNOG00000049203	LOC103690024	ensembl	147.225	111.697	0.760214	0.0860327
ENSRNOG00000058929	SNORA67	ensembl	4.47851	1.35976	0.317694	0.0860581
ENSRNOG00000020264	Dhrs1	ensembl	123.248	91.2878	0.739612	0.0860717
ENSRNOG00000059683	Mpp2	ensembl	350.008	265.301	0.757069	0.0860942
ENSRNOG00000016952	Uqcr11	ensembl	978.275	1229.93	1.26083	0.0861523
ENSRNOG00000051730	SNORA19	ensembl	4.90678	1.5963	0.357308	0.0861747
ENSRNOG00000004410	Pax6	ensembl	137.535	230.089	1.66753	0.0862177
ENSRNOG00000051791	AABR07042668.1	ensembl	15.7895	6.48864	0.418403	0.0862459
ENSRNOG00000005602	Mthfd1	ensembl	961.558	1172.69	1.22242	0.0863152
ENSRNOG00000012965	Themis2	ensembl	14.2512	22.3878	1.56221	0.0865778
ENSRNOG00000055712	AABR07029351.1	ensembl	3.80019	1.05268	0.276174	0.0867484
ENSRNOG00000011777	Spag5	ensembl	188.085	242.649	1.29195	0.0867945
ENSRNOG00000059422	SNORA71	ensembl	11.1094	4.35962	0.401595	0.0869317
ENSRNOG00000048277	Srrt	ensembl	545.587	664.338	1.22038	0.0870042
ENSRNOG00000003349	Col23a1	ensembl	11.9927	20.7479	1.70189	0.0872991
ENSRNOG00000001157	Umodl1	ensembl	5.98554	2.25551	0.405454	0.0873919
ENSRNOG00000020860	Tdrkh	ensembl	686.041	535.811	0.78113	0.087534
ENSRNOG00000051725	AABR07048878.1	ensembl	116.443	84.4819	0.730206	0.0875397
ENSRNOG00000009289	Galk2	ensembl	278.649	355.77	1.27749	0.0876626
ENSRNOG00000059608	SNORD116	ensembl	27.4219	17.5327	0.636155	0.0876957
ENSRNOG00000059527	U6	ensembl	7.02548	3.02907	0.430284	0.0877107
ENSRNOG00000059262	AABR07024786.1	ensembl	140.855	97.0603	0.689141	0.0878148
ENSRNOG00000008484	Pdcl	ensembl	504.062	613.704	1.22025	0.0878703
ENSRNOG00000049052	Sgk3	ensembl	118.914	159.7	1.34244	0.0879198
ENSRNOG00000043069	Sec22a	ensembl	148.714	192.105	1.29737	0.0880331
ENSRNOG00000042235	AC130035.1	ensembl	2.09501	5.73522	2.67234	0.0881419
ENSRNOG00000012772	Nqo1	ensembl	263.822	335.241	1.27411	0.088145
ENSRNOG00000006102	Pole4	ensembl	683.895	836.365	1.22694	0.0883188
ENSRNOG00000061320	AABR07056556.2	ensembl	194.605	254.634	1.3155	0.0883219
ENSRNOG00000037452	AABR07042542.1	ensembl	4.91778	1.68268	0.35963	0.0883296
ENSRNOG00000005249	Snx6	ensembl	889.131	1162.53	1.31231	0.0884121
ENSRNOG00000027204	Map6	ensembl	1022.18	832	0.814562	0.0885044
ENSRNOG00000016842	Pifo	ensembl_havana	11.9429	21.6137	1.79132	0.0885122
ENSRNOG00000024115	C6	ensembl	7.03816	13.2539	1.82246	0.0886046
ENSRNOG00000057090	U6	ensembl	9.04697	4.34625	0.479069	0.0886355
ENSRNOG00000060846	Morc4	ensembl_havana	211.933	165.442	0.781531	0.0886884
ENSRNOG00000001953	Bace2	ensembl	55.7151	74.7085	1.34492	0.0887437
ENSRNOG00000006814	Klrg2	ensembl	2.13177	6.06597	2.87715	0.0887491
ENSRNOG00000014270	Rer1	ensembl	753.037	924.663	1.23049	0.0887502
ENSRNOG00000057251	SNORA17	ensembl	0.576979	3.80139	4.97823	0.0888208
ENSRNOG00000062008	Rn60_12_0104.1	havana	10.6385	5.06264	0.476844	0.0889642
ENSRNOG00000052022	Pnma3	ensembl	1462.23	1215.09	0.832092	0.0889685
ENSRNOG00000021469	Ccdc14	ensembl	137.761	104.048	0.758143	0.0889798
ENSRNOG00000016012	Spats2l	ensembl	738.85	599.271	0.812266	0.0890198
ENSRNOG00000008467	Agbl2	ensembl	36.3642	61.118	1.6784	0.0890239
ENSRNOG00000016403	Olah	ensembl	3.56321	1.02347	0.293739	0.0892103
ENSRNOG00000052870	AC131411.1	ensembl	11.1698	5.12641	0.479623	0.0892129
ENSRNOG00000020532	Kcnq1	ensembl_havana	26.3655	14.7864	0.564534	0.0892825
ENSRNOG00000004904	Pa2g4	ensembl	766.819	948.163	1.23954	0.0893307
ENSRNOG00000017654	Emc8	ensembl	191.933	245.354	1.28005	0.0894428
ENSRNOG00000024363	Sertad1	ensembl	37.8677	53.9455	1.42973	0.0894826
ENSRNOG00000020975	Mrpl49	ensembl	77.3778	102.833	1.33503	0.089497
ENSRNOG00000008642	Snx11	ensembl	286.193	367.762	1.2895	0.0896622
ENSRNOG00000020058	Celsr2	ensembl	1227.78	942.198	0.767519	0.0896982
ENSRNOG00000042140	Eomes	ensembl	7.96407	24.1597	2.93423	0.0897009
ENSRNOG00000010553	Pnma1	ensembl	54.8201	38.7225	0.711788	0.0897407
ENSRNOG00000057718	AABR07044139.1	ensembl	15.65	7.5041	0.496679	0.0898445
ENSRNOG00000060706	SNORD113	ensembl	215.856	169.108	0.785087	0.089871
ENSRNOG00000003835	Slc43a2	ensembl	1124.81	1361.59	1.21212	0.0898718
ENSRNOG00000039204	Pram1	ensembl	62.709	43.9665	0.698307	0.0898774
ENSRNOG00000010866	Tmem154	ensembl	6.18576	11.4491	1.86761	0.0898777
ENSRNOG00000018755	Acss2	ensembl	1068.75	1317.81	1.23685	0.089913
ENSRNOG00000052734	AABR07051310.1	ensembl	5.34605	10.8884	2.0839	0.0901414
ENSRNOG00000009411	Chn2	ensembl	1291.5	1821.62	1.41115	0.0901915
ENSRNOG00000019681	Pold1	ensembl	24.5991	37.586	1.52101	0.0903642
ENSRNOG00000024603	Rps15	ensembl	503.865	613.407	1.22006	0.0904002
ENSRNOG00000011863	Gins3	ensembl	72.461	99.2647	1.36898	0.0904317
ENSRNOG00000052730	Psmb3	ensembl	1161.02	1465.59	1.26627	0.0904846
ENSRNOG00000000599	Lama4	ensembl	398.87	317.939	0.798976	0.0905165
ENSRNOG00000015189	Bbs9	ensembl	196.313	247.837	1.26436	0.0905621
ENSRNOG00000020389	Capn12	ensembl	14.2165	7.96028	0.561202	0.0906045
ENSRNOG00000017514	Btn1a1	ensembl	15.9221	8.82806	0.566634	0.090688
ENSRNOG00000040109	Treml1	ensembl	0.865469	4.04577	3.8895	0.0907398
ENSRNOG00000052253	Metazoa_SRP	ensembl	6.96503	12.9869	1.90476	0.0909104
ENSRNOG00000010090	Ccdc174	ensembl	670.524	547.314	0.818278	0.0909295
ENSRNOG00000003559	Ccdc112	ensembl	436.6	345.595	0.792378	0.0909673
ENSRNOG00000045558	Cd34	ensembl	386.405	475.573	1.23283	0.0910516
ENSRNOG00000038148	Defb10	ensembl	1.07876	3.67244	3.28727	0.0910555
ENSRNOG00000013097	LOC691485	ensembl	3.68824	1.00886	0.290399	0.091139
ENSRNOG00000055015	AABR07015559.1	ensembl	3.57422	0.980895	0.292085	0.0911685
ENSRNOG00000019979	B3galt6	ensembl	181.328	232.929	1.28335	0.0913648
ENSRNOG00000057469	Gm43337	ensembl	2.30792	0	0.0488895	0.0913861
ENSRNOG00000059061	Uqcr10	ensembl	111.589	156.08	1.41043	0.0914006
ENSRNOG00000053824	SNORA84	ensembl	1.39301	4.13091	2.9423	0.0914064
ENSRNOG00000017780	Akr7a2	ensembl	130.188	170.954	1.31951	0.0914701
ENSRNOG00000022514	Tor2a	ensembl	88.8766	119.296	1.35012	0.0915983
ENSRNOG00000003686	Tbl1x	ensembl	1658.33	1340.85	0.809173	0.0916226
ENSRNOG00000010953	Icmt	ensembl	260.369	327.526	1.25923	0.0916265
ENSRNOG00000005195	Cst3	ensembl	7652.59	9100.67	1.19207	0.0918671
ENSRNOG00000002174	Cwh43	ensembl	3.0745	0.644607	0.246019	0.0919411
ENSRNOG00000000275	Fam13c	ensembl	1031.68	832.215	0.80702	0.0919483
ENSRNOG00000054709	AABR07061382.2	ensembl	4.34248	1.27461	0.318631	0.0920624
ENSRNOG00000013515	Ptpru	ensembl	241.465	189.328	0.784536	0.0921789
ENSRNOG00000013280	Olfm4	ensembl	8.71966	4.0324	0.477696	0.0921832
ENSRNOG00000015717	Ptpre	ensembl	480.769	384.324	0.802277	0.092215
ENSRNOG00000023712	Stox1	ensembl	14.7698	24.4706	1.68136	0.0923085
ENSRNOG00000026725	Rn50_12_0174.2	havana	5.30347	1.37436	0.266596	0.0923714
ENSRNOG00000016502	Dscaml1	ensembl	145.007	107.316	0.737501	0.0923761
ENSRNOG00000011471	Fgf9	ensembl	550.126	674.434	1.22783	0.0923793
ENSRNOG00000008637	Strada	ensembl	239.785	307.807	1.28941	0.0923805
ENSRNOG00000011739	Dennd4a	ensembl	2832.05	2329.45	0.823569	0.0924171
ENSRNOG00000016963	Trip12	ensembl	8011.12	6707.32	0.838696	0.0924553
ENSRNOG00000059691	AABR07033318.1	ensembl	41.1308	27.9303	0.675999	0.0924953
ENSRNOG00000050188	AABR07030603.1	ensembl	142.366	103.883	0.731242	0.0925055
ENSRNOG00000026109	Prmt1	ensembl	38.34	53.1051	1.394	0.0925382
ENSRNOG00000054470	7SK	ensembl	3.71399	1.05268	0.291087	0.0925414
ENSRNOG00000019424	Aspdh	ensembl	27.0063	17.6707	0.650354	0.0925417
ENSRNOG00000046961	AABR07041057.1	ensembl	11.7389	5.99972	0.503467	0.0925482
ENSRNOG00000025231	Lrrc29	ensembl	92.6821	60.4582	0.651723	0.0925485
ENSRNOG00000046883	Mydgf	ensembl	167.496	215.057	1.28828	0.0926781
ENSRNOG00000051776	AABR07053412.1	ensembl	2.89797	0.68718	0.250778	0.092683
ENSRNOG00000017564	Mib2	ensembl	1058.34	1297.82	1.22913	0.0927102
ENSRNOG00000002693	Nme1	ensembl	1376.96	1726.78	1.25822	0.0928747
ENSRNOG00000012362	Cacng3	ensembl	358.24	286.866	0.801586	0.0930468
ENSRNOG00000002782	Epgn	ensembl	11.1382	20.2016	1.81382	0.0931023
ENSRNOG00000050431	Aspn	ensembl	8.03966	14.5139	1.75816	0.0931452
ENSRNOG00000046839	LOC102555392	ensembl	3.48802	7.07483	2.07732	0.0933449
ENSRNOG00000023428	Pik3r5	ensembl	25.568	37.0891	1.46445	0.0933604
ENSRNOG00000046029	AABR07055792.1	ensembl	27.7746	18.6224	0.667635	0.0934024
ENSRNOG00000002721	Ndufb4	ensembl	425.985	532.496	1.25492	0.093456
ENSRNOG00000016050	Fgfr1	ensembl	1264.99	1018.67	0.80568	0.0935344
ENSRNOG00000019713	Wdr24	ensembl	316.56	395.651	1.25409	0.0936373
ENSRNOG00000055021	U6atac	ensembl	2.92372	7.33811	2.43078	0.0936833
ENSRNOG00000016193	RGD1562114	ensembl	31.9962	47.0481	1.48288	0.0937267
ENSRNOG00000008639	Pabpc1	ensembl	773.628	588.783	0.761897	0.0939008
ENSRNOG00000029330	Car5b	ensembl	229.85	292.113	1.27346	0.0939277
ENSRNOG00000051298	Rn50_X_0713.4	havana	31.8392	21.2142	0.660265	0.0941979
ENSRNOG00000003672	Enam	ensembl	4.61622	1.6255	0.365952	0.0942517
ENSRNOG00000018082	Slc26a2	ensembl	175.915	134.606	0.768934	0.0942796
ENSRNOG00000021987	Tnfrsf17	ensembl	26.6873	16.8387	0.641281	0.0944807
ENSRNOG00000028323	Dhrsx	ensembl	54.6772	39.1081	0.720333	0.0945131
ENSRNOG00000061053	AABR07007997.1	ensembl	30.0812	19.6045	0.655209	0.0945378
ENSRNOG00000016272	Edf1	ensembl	1332.15	1078.17	0.811453	0.0946711
ENSRNOG00000042224	Cyp2j10	ensembl	574.467	713.572	1.24527	0.0947166
ENSRNOG00000009983	Lrrc42	ensembl	227.813	294.249	1.29162	0.0947268
ENSRNOG00000005183	Rtf1	ensembl	900.637	673.904	0.748057	0.0947729
ENSRNOG00000009771	Cdh10	ensembl	1675.38	1371.49	0.820484	0.0950154
ENSRNOG00000013248	Wwc2	ensembl	781.613	640.553	0.8201	0.0950206
ENSRNOG00000015218	Nsmce1	ensembl	149.774	208.508	1.3948	0.0950726
ENSRNOG00000057190	AC114111.2	ensembl	3.725	1.02347	0.289793	0.0951533
ENSRNOG00000037886	AABR07019412.1	ensembl	51.7844	36.3581	0.707162	0.0951705
ENSRNOG00000053147	AC141521.1	ensembl	65.8217	92.2768	1.41617	0.0951855
ENSRNOG00000051181	Rn50_X_0743.2	havana	19.9225	12.6519	0.642858	0.0952621
ENSRNOG00000013729	RGD1306271	ensembl	553.674	431.844	0.780229	0.0955101
ENSRNOG00000008282	Elf5	ensembl	3.725	0.966292	0.287929	0.0955808
ENSRNOG00000014453	Anxa5	ensembl	1057.15	1351.95	1.28363	0.0955823
ENSRNOG00000014061	Dusp5	ensembl	15.1129	30.8958	2.0142	0.0957129
ENSRNOG00000003718	Ambn	ensembl	2.29523	0.350892	0.183808	0.095714
ENSRNOG00000013867	Fgf1	ensembl	1891.25	1512.26	0.801043	0.0957293
ENSRNOG00000002100	Srp72	ensembl	2929.79	2442.76	0.834887	0.0957933
ENSRNOG00000022751	Fam205c	ensembl	2.58579	0.293715	0.172167	0.0958174
ENSRNOG00000029280	Gpaa1	ensembl	119.077	153.9	1.2983	0.095822
ENSRNOG00000028417	AC142182.1	ensembl	52.5358	91.9959	1.74406	0.0958304
ENSRNOG00000032487	Sts	ensembl	109.097	145.419	1.32965	0.0958402
ENSRNOG00000054936	AABR07045400.1	ensembl	14.6647	22.7904	1.55914	0.0958591
ENSRNOG00000051010	AABR07013918.1	ensembl	13.0951	7.44033	0.568688	0.0959554
ENSRNOG00000021680	Setdb2	ensembl	364.817	293.31	0.804936	0.0959919
ENSRNOG00000005437	Hrsp12	ensembl	1830.78	2255.2	1.23469	0.0960853
ENSRNOG00000020039	Slc5a2	ensembl	29.8548	19.7839	0.663695	0.0961206
ENSRNOG00000020308	Ech1	ensembl	1054.8	1285.24	1.2216	0.0961732
ENSRNOG00000022941	LOC102549852	ensembl	0.28849	2.2409	5.26208	0.0962068
ENSRNOG00000045539	LOC103690006	ensembl	61.0203	44.6492	0.734506	0.0962224
ENSRNOG00000051569	Kcnn2	ensembl	35.9654	24.4093	0.681937	0.0963203
ENSRNOG00000051891	Hist1h4a	ensembl	269.778	357.838	1.33317	0.0963485
ENSRNOG00000052018	AABR07052441.1	ensembl	24.4141	15.4152	0.638707	0.0964864
ENSRNOG00000059927	AABR07044414.1	ensembl	6.85101	13.0575	1.91934	0.0964908
ENSRNOG00000046081	AABR07015079.1	ensembl	6.67447	11.8504	1.77876	0.0964911
ENSRNOG00000032546	Dot1l	ensembl	253.519	187.647	0.739314	0.0964988
ENSRNOG00000019489	Armt1	ensembl	491.037	609.417	1.24277	0.0965443
ENSRNOG00000051889	Usp34	ensembl	5713.25	4773.97	0.836974	0.0965488
ENSRNOG00000042570	LOC100361595	ensembl	2.58579	0.350892	0.175242	0.0967134
ENSRNOG00000015835	Cacna2d2	ensembl	1655.1	1346.35	0.814102	0.0967288
ENSRNOG00000027299	Pcdhga5	ensembl	104.22	73.2549	0.700202	0.0967297
ENSRNOG00000012912	Fgf17	ensembl	2.34674	0.336288	0.182678	0.0968222
ENSRNOG00000055103	Cftr	ensembl	3.78751	7.91894	2.08357	0.0968934
ENSRNOG00000009899	Skil	ensembl	1627.17	1366.41	0.841182	0.0969315
ENSRNOG00000052037	AABR07015917.1	ensembl	0.665247	3.28021	4.28781	0.0969555
ENSRNOG00000021318	Epas1	ensembl	2490.94	1948.5	0.782843	0.0969853
ENSRNOG00000001593	Lnp	ensembl	738.708	925.713	1.25785	0.0970329
ENSRNOG00000004063	Sh3pxd2b	ensembl	94.6677	68.4275	0.719383	0.0972738
ENSRNOG00000015333	Rn50_8_0587.1	ensembl_havana	63.8548	89.0921	1.40726	0.0973022
ENSRNOG00000018914	Napg	ensembl	3634.83	4281.27	1.18048	0.0973248
ENSRNOG00000051561	SNORA36	ensembl	3.47495	0.923719	0.293355	0.0974347
ENSRNOG00000016853	Dsg1	ensembl	2.23272	0.350892	0.185234	0.0975063
ENSRNOG00000059039	SCARNA14	ensembl	2.23272	0.350892	0.185234	0.0975101
ENSRNOG00000012591	Pkd2l1	ensembl	2.05825	5.06923	2.47348	0.0975163
ENSRNOG00000010659	Gabpb1	ensembl	194.294	150.028	0.772309	0.0975202
ENSRNOG00000042720	Mrpl28	ensembl	424.339	516.691	1.221	0.0976303
ENSRNOG00000049302	Chd9	ensembl_havana	3887.56	3274.54	0.843695	0.0976319
ENSRNOG00000022288	Pafah2	ensembl	176.535	222.58	1.26241	0.0976611
ENSRNOG00000035472	Mir204	ensembl	11.774	4.54022	0.393156	0.0976642
ENSRNOG00000061498	AABR07069100.1	ensembl	23.0443	14.8132	0.6362	0.0977003
ENSRNOG00000061941	Rn60_14_0076.1	havana	4.26729	10.1518	2.4416	0.0977925
ENSRNOG00000049942	RGD1564899	ensembl	3.5007	0.980895	0.294773	0.0978482
ENSRNOG00000049262	AABR07003935.10	ensembl	2.25848	0.350892	0.184828	0.0980422
ENSRNOG00000059373	M6pr	ensembl	798.118	964.418	1.21157	0.0980455
ENSRNOG00000017516	Bcl9	ensembl	297.15	215.105	0.722933	0.0981161
ENSRNOG00000010653	Elmsan1	ensembl	297.353	235.884	0.79355	0.0982251
ENSRNOG00000056746	Tchh	ensembl	188.502	134.165	0.709908	0.0983215
ENSRNOG00000035627	Mir325	ensembl	44.5642	28.0799	0.635061	0.0983516
ENSRNOG00000052340	AABR07027810.2	ensembl	1.85596	5.11304	2.52223	0.0984202
ENSRNOG00000010137	Xpo4	ensembl	686.603	549.608	0.801302	0.0984378
ENSRNOG00000043120	Hpse2	ensembl	16.0818	25.4953	1.6056	0.0984679
ENSRNOG00000008605	Ost4	ensembl	546.173	691.168	1.27003	0.0985465
ENSRNOG00000046094	Cd151	ensembl	538.771	691.005	1.28582	0.0987035
ENSRNOG00000001858	Ypel1	ensembl	56.3032	35.1117	0.623587	0.0987086
ENSRNOG00000005924	Dstn	ensembl	1417.98	1696.8	1.19994	0.0987238
ENSRNOG00000036859	Gdpd5	ensembl	116.013	150.769	1.30089	0.0987328
ENSRNOG00000022572	LOC100911356	ensembl	241.478	160.027	0.663734	0.0988795
ENSRNOG00000003815	Slc25a11	ensembl	756.986	945.433	1.25239	0.098904
ENSRNOG00000019322	Notch1	ensembl	463.96	361.65	0.77922	0.0989526
ENSRNOG00000011158	Ppp2r2a	ensembl	2449.28	2020.62	0.826221	0.0989703
ENSRNOG00000001339	Psmd9	ensembl	193.547	243.462	1.2611	0.0989981
ENSRNOG00000052854	AABR07014132.1	ensembl	36.0039	24.7894	0.688719	0.0992521
ENSRNOG00000013720	Aebp1	ensembl	123.167	175.939	1.42913	0.0992876
ENSRNOG00000022419	Dok7	ensembl	26.2628	38.8539	1.49448	0.0993218
ENSRNOG00000030330	Pcdh11x	ensembl	1262.16	1036.79	0.823133	0.0993656
ENSRNOG00000055758	AABR07009338.1	ensembl	56.7863	24.7456	0.440119	0.0993669
ENSRNOG00000025923	LOC103693776	ensembl	294.014	221.677	0.754655	0.0994414
ENSRNOG00000007700	Inhbc	ensembl	1.83228	5.07601	2.78028	0.0995496
ENSRNOG00000024628	Wdr49	ensembl	27.4616	43.9096	1.58677	0.0996143
ENSRNOG00000029317	Rps27a-ps6	ensembl	10.0894	4.06037	0.427839	0.0996564
ENSRNOG00000030111	Cyp11b2	ensembl_havana	6.1085	11.2642	1.85808	0.099664
ENSRNOG00000051045	Rn50_13_0865.1	havana	0	2.45624	20.4438	0.0997313
ENSRNOG00000002906	Nr1i2	ensembl	4.89203	1.55372	0.354182	0.0997666
ENSRNOG00000019426	Fam103a1	ensembl	498.329	614.994	1.23892	0.099767
ENSRNOG00000030155	Bmp8a	ensembl	7.11168	3.29358	0.458702	0.0998331
ENSRNOG00000019325	Rnf185	ensembl	365.511	448.612	1.22919	0.0999413
ENSRNOG00000013292	AC117101.1	ensembl	90.1807	122.533	1.37036	0.100002
ENSRNOG00000020423	Apc	ensembl	11986.9	9971.82	0.833075	0.10006
ENSRNOG00000007472	Setd5	ensembl	2774.46	2306.09	0.832305	0.100174
ENSRNOG00000006137	Arid1a	ensembl	1403.36	1084.89	0.773316	0.100326
ENSRNOG00000018829	RGD1308134	ensembl	78.7351	107.157	1.36831	0.1004
ENSRNOG00000021149	Ush1c	ensembl	14.178	8.0983	0.587803	0.100435
ENSRNOG00000053070	AABR07053749.1	ensembl	922.432	741.648	0.805093	0.100464
ENSRNOG00000029651	LOC100365958	ensembl	88.8598	67.1089	0.756439	0.100704
ENSRNOG00000037897	LOC100910336	ensembl	44.0923	61.2047	1.40033	0.100746
ENSRNOG00000046150	AABR07008805.1	ensembl	0.990494	3.55932	3.28648	0.100754
ENSRNOG00000061994	Rn60_10_0615.5	havana	6.18201	1.90461	0.330127	0.100771
ENSRNOG00000003965	Amelx	ensembl	9.67003	4.0324	0.440038	0.100817
ENSRNOG00000015320	Atp5g2	ensembl	864.333	1057.76	1.22723	0.100829
ENSRNOG00000016913	Stk36	ensembl	87.4946	64.8133	0.742661	0.100898
ENSRNOG00000043441	Lin52	ensembl	39.3399	73.8765	1.87818	0.101095
ENSRNOG00000001262	Spatc1l	ensembl	2.97148	6.8383	2.22841	0.101149
ENSRNOG00000018114	Acadvl	ensembl	913.155	1116.99	1.22727	0.101251
ENSRNOG00000006399	Synj2bp	ensembl	2451.16	2044.97	0.835397	0.101316
ENSRNOG00000016794	Phyhd1	ensembl	245.778	330.338	1.34974	0.101371
ENSRNOG00000055943	AABR07065050.1	ensembl	0.28849	2.77793	6.25881	0.101389
ENSRNOG00000028814	Oasl2	ensembl	79.9718	106.435	1.32711	0.101427
ENSRNOG00000050792	Tnfaip6	ensembl	11.3144	18.2952	1.59122	0.101505
ENSRNOG00000048169	Tuba8	ensembl	411.356	505.56	1.23222	0.101536
ENSRNOG00000002746	Fstl1	ensembl	1244.76	1558.33	1.25501	0.101768
ENSRNOG00000037500	Pus1	ensembl	164.937	213.78	1.29679	0.101818
ENSRNOG00000032735	Srek1	ensembl	2074.73	1740.41	0.840735	0.101988
ENSRNOG00000054130	uc_338	ensembl	2.35775	0.293715	0.180953	0.101993
ENSRNOG00000050282	Srcap	ensembl	1221.55	898.565	0.735458	0.102019
ENSRNOG00000054296	Hist1h2bo	ensembl	43.9006	59.2404	1.35192	0.102203
ENSRNOG00000057063	U6	ensembl	0.351002	2.28348	5.23604	0.102255
ENSRNOG00000059529	AABR07029617.1	ensembl	4.85527	1.56833	0.358837	0.102437
ENSRNOG00000003223	Degs1	ensembl	620.975	750.928	1.2133	0.102489
ENSRNOG00000006004	Phc2	ensembl	676.854	809.169	1.19816	0.102526
ENSRNOG00000018385	Chrm1	ensembl	3.44919	0.923719	0.294262	0.102861
ENSRNOG00000009555	Lrriq3	ensembl	56.7976	41.2468	0.729953	0.102902
ENSRNOG00000022767	Elfn1	ensembl	212.293	166.489	0.783979	0.103084
ENSRNOG00000061854	Rn50_13_0837.3	havana	56.3145	39.721	0.709803	0.103113
ENSRNOG00000031474	Rps19l1	ensembl	5.60671	2.29808	0.416052	0.103178
ENSRNOG00000008048	Plscr2	ensembl	129.913	169.452	1.30851	0.103216
ENSRNOG00000027990	Crip1	ensembl	19.8895	31.8064	1.60033	0.103273
ENSRNOG00000048118	Ankra2	ensembl	224.006	176.029	0.78783	0.103281
ENSRNOG00000058044	U6	ensembl	10.5094	4.96165	0.465184	0.103319
ENSRNOG00000052723	SNORA17	ensembl	0.28849	2.34065	5.33296	0.103321
ENSRNOG00000054667	AABR07049288.1	ensembl	6.43543	2.72858	0.448313	0.103326
ENSRNOG00000062013	Adprhl1	ensembl_havana	8.19044	17.615	2.0989	0.103353
ENSRNOG00000051559	AABR07021494.1	ensembl	9.41998	4.63873	0.494715	0.10338
ENSRNOG00000018825	Dcaf11	ensembl	1211.88	1436.56	1.18769	0.103582
ENSRNOG00000016897	Rlbp1	ensembl	572.209	692.549	1.21321	0.103599
ENSRNOG00000056170	U6	ensembl	0.376757	2.32729	5.24243	0.103715
ENSRNOG00000028329	Zfp438	ensembl	128.663	97.3894	0.757656	0.103735
ENSRNOG00000018296	Anapc10	ensembl	468.809	604.662	1.29499	0.103936
ENSRNOG00000002365	Itm2a	ensembl	1003	791.994	0.789923	0.103988
ENSRNOG00000054500	U7	ensembl	2.44601	0.336288	0.180174	0.104078
ENSRNOG00000060246	Klrd1	ensembl	2.44601	0.336288	0.180173	0.104103
ENSRNOG00000032254	Sin3a	ensembl	1137.88	940.796	0.828088	0.104226
ENSRNOG00000061768	Slc43a3	ensembl	34.8835	23.342	0.678399	0.10425
ENSRNOG00000015678	Spata1	ensembl	74.476	55.5095	0.747539	0.104274
ENSRNOG00000001170	Cox6a1	ensembl	2439.21	2914.67	1.19797	0.104425
ENSRNOG00000016553	Vwa5b1	ensembl	335.799	265.229	0.789711	0.104476
ENSRNOG00000001129	Fbxo21	ensembl	1093.75	1321.11	1.20923	0.104534
ENSRNOG00000028545	Ahnak2	ensembl	1808.34	1401.21	0.775733	0.104566
ENSRNOG00000049370	Lsm6	ensembl	141.531	181.64	1.28975	0.104622
ENSRNOG00000057008	AABR07010985.1	ensembl	20.5468	12.9882	0.628307	0.104653
ENSRNOG00000048817	Gspt2	ensembl_havana	691.455	562.484	0.813978	0.104696
ENSRNOG00000051704	Zfp185	ensembl	4.51902	8.88523	1.98394	0.104746
ENSRNOG00000028097	Slc7a14	ensembl	1533.45	1245.58	0.813182	0.10477
ENSRNOG00000000610	Cisd1	ensembl	1564.7	1889.76	1.21114	0.104781
ENSRNOG00000049912	Atp5e	ensembl	2171.38	2744.48	1.26788	0.104913
ENSRNOG00000023092	Prss54	ensembl	1.74401	4.41126	2.56781	0.104929
ENSRNOG00000061782	Tspyl2	ensembl_havana	4729.86	3999.15	0.847146	0.105058
ENSRNOG00000011058	Utrn	ensembl	5657.06	4800.93	0.850278	0.105186
ENSRNOG00000052528	SNORA73	ensembl	38.0683	55.5899	1.46869	0.105259
ENSRNOG00000055941	SNORD127	ensembl	7.24939	2.80036	0.398181	0.10537
ENSRNOG00000013149	Vps33b	ensembl	548.212	675.114	1.2352	0.105383
ENSRNOG00000007801	R3hdm2	ensembl	1083.39	875.151	0.808289	0.105399
ENSRNOG00000056193	Rn50_20_0041.1	havana	30.0372	20.3902	0.680043	0.105455
ENSRNOG00000017644	Usp6nl	ensembl	661.683	540.358	0.817542	0.105467
ENSRNOG00000002814	Higd1b	ensembl	26.4283	39.9331	1.53416	0.105589
ENSRNOG00000030840	Cadm2	ensembl	866.618	710.157	0.820176	0.105642
ENSRNOG00000024526	Ttc34	ensembl	10.7872	17.7078	1.65298	0.105746
ENSRNOG00000015329	Kpna2	ensembl	55.1769	74.9981	1.36489	0.105748
ENSRNOG00000017944	Tbx10	ensembl	2.17021	5.54908	2.32686	0.105773
ENSRNOG00000032414	Tmem161b	ensembl	432.311	343.62	0.798027	0.105879
ENSRNOG00000049331	LOC685048	ensembl	0.665247	3.05704	3.91365	0.105903
ENSRNOG00000016166	Pdlim1	ensembl	42.3184	57.4683	1.36571	0.105929
ENSRNOG00000054670	U6	ensembl	4.16388	0.980895	0.246741	0.105962
ENSRNOG00000048993	Metazoa_SRP	ensembl	2228.32	2805.15	1.26214	0.105968
ENSRNOG00000002950	Lyl1	ensembl	10.69	17.1775	1.63803	0.105984
ENSRNOG00000047363	Kcnk13	ensembl	15.3835	24.405	1.60952	0.105991
ENSRNOG00000004994	Agr3	ensembl	8.81931	3.72961	0.429549	0.105997
ENSRNOG00000060013	uc_338	ensembl	24.7368	15.3605	0.619274	0.106006
ENSRNOG00000047984	Mrps22	ensembl	821.812	997.381	1.21764	0.106264
ENSRNOG00000010649	Ctnnd2	ensembl	2748.29	2274.5	0.828582	0.106299
ENSRNOG00000028690	LOC100362366	ensembl	161.98	216.264	1.34392	0.106362
ENSRNOG00000013962	Magi2	ensembl	1670.55	1396.52	0.83717	0.106606
ENSRNOG00000024705	Rarres2	ensembl	60.5326	83.3675	1.38841	0.106735
ENSRNOG00000045920	Mcu	ensembl	391.199	483.095	1.23972	0.106782
ENSRNOG00000051100	Rn50_13_0829.4	havana	970.678	779.471	0.80461	0.106783
ENSRNOG00000046505	Bend3	ensembl	35.3129	23.7951	0.674312	0.106789
ENSRNOG00000048403	AABR07005664.1	ensembl	7.49775	2.41243	0.325182	0.106859
ENSRNOG00000010048	Dctn1	ensembl	7981.83	6795.02	0.852757	0.106891
ENSRNOG00000047872	AABR07042385.1	ensembl	8.141	3.67368	0.454817	0.106911
ENSRNOG00000022417	Prickle3	ensembl	22.6034	14.4209	0.636309	0.106998
ENSRNOG00000056624	AABR07008066.3	ensembl	27.9381	39.6943	1.40912	0.107081
ENSRNOG00000054189	AABR07028157.1	ensembl	6.54945	2.99986	0.453776	0.107083
ENSRNOG00000021153	Fkbp2	ensembl	1011.66	820.996	0.813939	0.10722
ENSRNOG00000008519	RGD1309079	ensembl	866.548	1067.51	1.23264	0.107227
ENSRNOG00000011977	Sema5a	ensembl	2055.52	1737.26	0.846569	0.107271
ENSRNOG00000017489	Gse1	ensembl	293.722	222.104	0.754888	0.107308
ENSRNOG00000026065	Slit1	ensembl	388.984	305.506	0.785519	0.107314
ENSRNOG00000019728	Itgam	ensembl	108.811	141.194	1.30094	0.107325
ENSRNOG00000024848	Fga	ensembl	0.702004	3.01447	3.86875	0.107374
ENSRNOG00000049822	Dcp2	ensembl_havana	61.8658	83.5951	1.35007	0.107525
ENSRNOG00000007057	Csmd2	ensembl	315.559	253.858	0.805457	0.107548
ENSRNOG00000004474	Klhdc2	ensembl	584.022	706.586	1.21398	0.10757
ENSRNOG00000060991	Rn60_1_0436.2	havana	123.494	95.4739	0.773528	0.107619
ENSRNOG00000016294	Cd4	ensembl	112.71	85.2875	0.758035	0.107725
ENSRNOG00000022428	Flrt1	ensembl	362.908	276.634	0.761178	0.107783
ENSRNOG00000053583	Mapk3	ensembl	687.608	560.598	0.817244	0.107802
ENSRNOG00000045553	Proser2	ensembl_havana	24.256	36.1868	1.4999	0.107822
ENSRNOG00000018061	Tmem80	ensembl	475.051	581.612	1.22813	0.107844
ENSRNOG00000016087	Hars2	ensembl	780.248	934.525	1.20102	0.107849
ENSRNOG00000013852	Med20	ensembl	272.083	352.934	1.30363	0.107948
ENSRNOG00000025580	LOC100912618	ensembl	746.932	897.833	1.20478	0.108021
ENSRNOG00000033316	Foxo4	ensembl_havana	325.536	262.043	0.80611	0.108031
ENSRNOG00000050326	AABR07043892.1	ensembl	0.753515	3.01447	3.84305	0.108045
ENSRNOG00000001098	Pds5b	ensembl	3580.2	2949.38	0.824885	0.108137
ENSRNOG00000013588	Glra1	ensembl	2344.85	1927.93	0.823304	0.108198
ENSRNOG00000013023	Gltscr2	ensembl	483.009	613.337	1.27224	0.108338
ENSRNOG00000054042	AABR07060118.1	ensembl	31.9952	19.2738	0.595516	0.108362
ENSRNOG00000004412	Mtbp	ensembl	36.3026	55.5462	1.51555	0.108378
ENSRNOG00000025634	Zfhx2	ensembl	254.217	184.255	0.723653	0.108481
ENSRNOG00000015137	Spata6l	ensembl	70.716	52.5189	0.743941	0.108499
ENSRNOG00000008570	Cadps	ensembl	7398.48	8715.08	1.18063	0.108514
ENSRNOG00000035586	Mir301a	ensembl	0.72776	2.80036	3.76392	0.10857
ENSRNOG00000028357	Lrrc14b	ensembl	170.309	133.636	0.785569	0.108622
ENSRNOG00000050172	Thpo	ensembl	0.927981	3.74422	3.38487	0.108726
ENSRNOG00000011774	Fblim1	ensembl	15.3059	8.64993	0.555691	0.10873
ENSRNOG00000018822	Slc5a5	ensembl	44.9331	30.7903	0.684178	0.108862
ENSRNOG00000047628	Khsrp	ensembl	457.318	340.144	0.743357	0.108872
ENSRNOG00000052255	AABR07034098.1	ensembl	7.70173	3.67244	0.476529	0.108884
ENSRNOG00000012283	Chrna6	ensembl	3.71399	8.17915	2.21378	0.108917
ENSRNOG00000054929	AABR07072414.1	ensembl	8.56719	4.13215	0.494364	0.109026
ENSRNOG00000058180	AABR07055174.1	ensembl	2.29523	5.50527	2.30163	0.109061
ENSRNOG00000004524	Desi2	ensembl	370.29	289.9	0.783084	0.109065
ENSRNOG00000014625	Atp5d	ensembl	375.125	494.588	1.3231	0.109073
ENSRNOG00000009979	Sebox	ensembl	10.1278	4.81933	0.49757	0.109106
ENSRNOG00000054931	AC109542.1	ensembl	0.953737	3.64323	3.34039	0.109161
ENSRNOG00000042410	AABR07043601.1	ensembl	4.59253	1.6255	0.384782	0.109228
ENSRNOG00000054039	AABR07010085.1	ensembl	6.62503	2.77793	0.420422	0.109266
ENSRNOG00000053253	7SK	ensembl	3.1607	7.76755	2.27614	0.109372
ENSRNOG00000057315	Kcnh3	ensembl	9.23206	24.0733	2.52724	0.109571
ENSRNOG00000018211	Urod	ensembl	472.617	594.5	1.26221	0.1096
ENSRNOG00000053606	SCARNA6	ensembl	326.578	422.689	1.30024	0.109622
ENSRNOG00000017631	Cyp20a1	ensembl	299.005	382.089	1.28324	0.109629
ENSRNOG00000011237	Zc3h13	ensembl	2241.66	1876.15	0.838092	0.109697
ENSRNOG00000013461	Ralbp1	ensembl_havana	1885.48	1583.82	0.841172	0.109733
ENSRNOG00000029128	Cyp2d5	ensembl	16.973	10.245	0.605744	0.109806
ENSRNOG00000021484	AABR07003537.1	ensembl	393.643	314.579	0.799192	0.109908
ENSRNOG00000033207	RGD1565048	ensembl	32.9572	46.6838	1.42871	0.109915
ENSRNOG00000011634	Xkr6	ensembl	305.545	225.862	0.739646	0.10992
ENSRNOG00000051617	Hammerhead_HH9	ensembl	43.311	30.7105	0.716633	0.109962
ENSRNOG00000007235	Atp5g1	ensembl	153.491	204.366	1.34065	0.110024
ENSRNOG00000006357	Sgip1	ensembl	1017.87	725.679	0.712547	0.110043
ENSRNOG00000048659	LOC498316	ensembl	4.1512	9.15757	2.1426	0.11009
ENSRNOG00000005616	Ncoa3	ensembl	652.945	521.406	0.798651	0.110165
ENSRNOG00000014762	Ppie	ensembl	93.1367	127.771	1.38215	0.110166
ENSRNOG00000050512	Mir3568	ensembl	4.60522	1.55372	0.364603	0.110236
ENSRNOG00000014448	Arntl	ensembl	675.783	804.577	1.19294	0.110256
ENSRNOG00000036425	AABR07010633.1	ensembl	4.76907	1.31718	0.303727	0.110517
ENSRNOG00000013771	Clca2	ensembl	6.28296	2.59179	0.422716	0.110632
ENSRNOG00000000230	Lmf1	ensembl	169.078	131.681	0.7812	0.110632
ENSRNOG00000011077	Tjp1	ensembl	4096.69	3480.51	0.85097	0.110747
ENSRNOG00000055192	AABR07024641.1	ensembl	13.3342	20.5988	1.5345	0.11085
ENSRNOG00000046790	Irs4	havana	136.583	104.815	0.765811	0.110939
ENSRNOG00000011373	Reep4	ensembl	36.2834	50.3516	1.38575	0.111003
ENSRNOG00000017299	Phrf1	ensembl	1026.45	823.99	0.803354	0.111092
ENSRNOG00000017635	Inpp5a	ensembl	544.403	675.777	1.24141	0.111256
ENSRNOG00000008788	Mpp5	ensembl	3197.14	2683.14	0.840791	0.111256
ENSRNOG00000054978	LOC684681	ensembl	834.818	1028.07	1.23533	0.11129
ENSRNOG00000027431	AABR07062268.1	ensembl	5.84576	2.21293	0.407809	0.111302
ENSRNOG00000050680	AABR07008916.1	ensembl	5.84369	2.27011	0.39615	0.111322
ENSRNOG00000022893	Rimbp2	ensembl	382.53	301.249	0.787774	0.111401
ENSRNOG00000011323	Lgi3	ensembl	2274.96	2735.24	1.20557	0.111432
ENSRNOG00000058696	AABR07013701.1	ensembl	2.93472	6.85043	2.24103	0.111439
ENSRNOG00000006466	Hoxa5	ensembl	189.046	124.525	0.658787	0.111547
ENSRNOG00000021224	Mrps26	ensembl	446.868	551.624	1.23877	0.111701
ENSRNOG00000014087	Kifc3	ensembl	465.175	364.187	0.784765	0.111722
ENSRNOG00000055105	U1	ensembl	38.2359	56.4596	1.49245	0.111723
ENSRNOG00000024309	Cox6b1	ensembl	1131.45	1374.4	1.21861	0.111828
ENSRNOG00000059232	U6	ensembl	10.0742	16.4691	1.62313	0.111853
ENSRNOG00000004210	Osr1	ensembl	11.2924	21.8985	1.90155	0.111982
ENSRNOG00000025418	Armc9	ensembl	615.609	796.155	1.29823	0.111984
ENSRNOG00000032740	Tmem258b	ensembl	36.8975	54.5026	1.4899	0.112065
ENSRNOG00000033953	Rn50_5_0437.1	havana	8.46624	3.89561	0.472103	0.112066
ENSRNOG00000031233	Mapk12	ensembl	147.243	186.898	1.27215	0.112201
ENSRNOG00000042660	LOC685081	ensembl	6.93721	3.2364	0.474469	0.112244
ENSRNOG00000001236	Brat1	ensembl	88.3065	113.854	1.29258	0.112312
ENSRNOG00000015982	Wnt11	ensembl	2.83545	6.70934	2.23566	0.11233
ENSRNOG00000061695	Slc23a1	ensembl	19.6851	12.1484	0.612384	0.112381
ENSRNOG00000002053	Fras1	ensembl	257.354	196.979	0.764556	0.112391
ENSRNOG00000009715	Me1	ensembl	2864.2	2376.81	0.831026	0.112441
ENSRNOG00000008907	Fggy	ensembl	92.4924	130.562	1.42375	0.112476
ENSRNOG00000019779	Disc1	ensembl	28.1229	17.2894	0.624022	0.112536
ENSRNOG00000000782	Trim10	ensembl_havana	9.66278	4.8327	0.520162	0.112536
ENSRNOG00000036659	Fn3k	ensembl	309.396	382.797	1.24197	0.112544
ENSRNOG00000000314	Sec63	ensembl	1981.55	1640.89	0.829285	0.112619
ENSRNOG00000053061	Ubl4a	ensembl	497.471	597.168	1.20357	0.11265
ENSRNOG00000019851	Cox6a2	ensembl	4.065	1.35976	0.345423	0.112663
ENSRNOG00000022499	Sgol1	ensembl	31.8633	21.8454	0.681736	0.112665
ENSRNOG00000004846	Atp6v1c1	ensembl	4131.45	4840.14	1.17423	0.112721
ENSRNOG00000004641	Sstr4	ensembl	44.3804	31.0499	0.70177	0.112808
ENSRNOG00000016477	Vangl1	ensembl	318.815	255.785	0.803833	0.112813
ENSRNOG00000060196	AABR07035926.2	ensembl	9.99903	5.19819	0.536642	0.112816
ENSRNOG00000047686	AABR07049887.1	ensembl	31.2094	21.0628	0.674068	0.112874
ENSRNOG00000059947	Sdc1	ensembl	90.7072	143.713	1.58515	0.112983
ENSRNOG00000009590	Stox2	ensembl	1198.4	981.152	0.819263	0.113001
ENSRNOG00000020617	Mus81	ensembl	119.419	154.657	1.30329	0.113021
ENSRNOG00000032900	AC140988.1	ensembl	329.346	415.975	1.26904	0.11305
ENSRNOG00000024931	Ccdc88b	ensembl	69.914	92.479	1.31681	0.113081
ENSRNOG00000003289	Lap3	ensembl	1810.88	2213.4	1.22618	0.113082
ENSRNOG00000010408	Polr2k	ensembl	759.32	964.738	1.27567	0.113199
ENSRNOG00000052763	SNORA38	ensembl	5.02974	1.75446	0.346671	0.113205
ENSRNOG00000058749	7SK	ensembl	10.6018	5.71508	0.560964	0.113206
ENSRNOG00000014664	RGD1559904	ensembl	911.974	739.3	0.811056	0.11323
ENSRNOG00000020317	RGD1307752	ensembl	435.072	540.347	1.24258	0.113286
ENSRNOG00000003879	Rnf167	ensembl	763.813	905.215	1.18742	0.113312
ENSRNOG00000009928	Bckdhb	ensembl	388.552	481.482	1.2429	0.113321
ENSRNOG00000025496	Usp7	ensembl	3685.07	3117.55	0.847387	0.113402
ENSRNOG00000050796	AABR07026893.1	ensembl	69.3371	96.122	1.38661	0.113434
ENSRNOG00000060784	AABR07047194.2	ensembl	4.00248	1.35976	0.34702	0.113484
ENSRNOG00000043167	Itga9	ensembl	49.8092	33.2945	0.663867	0.113593
ENSRNOG00000058915	SNORD45	ensembl	0.927981	4.51778	4.12124	0.113603
ENSRNOG00000005512	Ndufa4	ensembl	887.65	1059.77	1.19741	0.113659
ENSRNOG00000011467	Uck1	ensembl	156.184	207.185	1.33375	0.113722
ENSRNOG00000031348	Tmem232	ensembl	9.71054	5.09844	0.550509	0.113841
ENSRNOG00000060093	AABR07045378.1	ensembl	4.74293	1.58293	0.348487	0.113848
ENSRNOG00000012325	Adk	ensembl	1957.71	2375.33	1.21642	0.113915
ENSRNOG00000051490	Plcg1	ensembl	1571.82	1293.13	0.823543	0.113935
ENSRNOG00000000798	Gnl1	ensembl_havana	713.53	575.315	0.807811	0.113952
ENSRNOG00000014452	Zfhx3	ensembl	677.946	545.124	0.804002	0.113955
ENSRNOG00000018938	Mkx	ensembl	53.7516	73.4795	1.35825	0.113991
ENSRNOG00000051572	AABR07048342.1	ensembl	28.4749	18.5251	0.653531	0.114054
ENSRNOG00000007152	Bhlhe40	ensembl	1018.57	855.339	0.841662	0.114077
ENSRNOG00000049269	AABR07061860.2	ensembl	1335.18	1570.79	1.17906	0.114133
ENSRNOG00000003370	Otc	ensembl	4.10175	1.33179	0.343476	0.114279
ENSRNOG00000008592	Barx2	ensembl	81.9895	59.5275	0.72943	0.114311
ENSRNOG00000022155	RGD1560289	ensembl	96.5077	68.8221	0.713398	0.114403
ENSRNOG00000003654	Cldn9	ensembl	28.6291	40.6351	1.40983	0.114431
ENSRNOG00000054531	AABR07016578.2	ensembl	1.30474	3.89437	2.76685	0.114446
ENSRNOG00000017406	Atrnl1	ensembl	2169.47	2575.04	1.18956	0.114558
ENSRNOG00000002834	Klb	ensembl	15.104	9.02078	0.606566	0.114571
ENSRNOG00000061507	AABR07032328.1	ensembl	3.4145	0.58743	0.217394	0.114574
ENSRNOG00000019422	Egr1	ensembl	159.656	115.136	0.718316	0.114665
ENSRNOG00000024425	LOC100910636	ensembl	13.0951	21.2749	1.61978	0.114784
ENSRNOG00000050043	Olr1735	ensembl_havana	17.7502	10.8695	0.623305	0.114847
ENSRNOG00000020904	Cdc42ep2	ensembl	94.5556	127.082	1.35392	0.11486
ENSRNOG00000003948	Llgl1	ensembl	291.51	227.449	0.780292	0.115161
ENSRNOG00000000487	Grm4	ensembl	106.038	174.408	1.64061	0.1152
ENSRNOG00000013869	Kcnj4	ensembl_havana	8.17737	3.65907	0.438451	0.115212
ENSRNOG00000027341	Tenm2	ensembl	1312.23	1054.69	0.804048	0.115253
ENSRNOG00000028024	Tmem139	ensembl	1.39301	3.99536	2.76409	0.115255
ENSRNOG00000008214	Fbxo9	ensembl	1752.19	2103.08	1.20339	0.115331
ENSRNOG00000009499	Hinfp	ensembl	82.9544	113.903	1.37754	0.115372
ENSRNOG00000005479	Slc1a2	ensembl	7848.62	6623.45	0.845297	0.115423
ENSRNOG00000047637	LOC100910401	ensembl	2.8097	0.701783	0.256086	0.115473
ENSRNOG00000055650	Pou2f2	ensembl	59.5115	43.1357	0.723044	0.115507
ENSRNOG00000020467	Nrep	ensembl	199.315	377.237	1.89033	0.115524
ENSRNOG00000054768	LOC103692514	ensembl	46.1665	27.4844	0.601056	0.115535
ENSRNOG00000047000	LOC100911225	ensembl	167.923	215.709	1.29085	0.115568
ENSRNOG00000033101	Myo18a	ensembl	3677.9	3126.56	0.851554	0.115641
ENSRNOG00000011313	Sorcs1	ensembl	1204.17	978.239	0.81477	0.115723
ENSRNOG00000054426	Zfp704	ensembl	114.409	85.996	0.74846	0.115735
ENSRNOG00000030439	RGD1559877	ensembl	3.36299	6.75191	2.00043	0.11578
ENSRNOG00000006622	Cry1	ensembl	210.966	265.022	1.25882	0.115923
ENSRNOG00000035600	Mir154	ensembl	3.67349	9.52201	2.5075	0.116051
ENSRNOG00000051396	SNORD113	ensembl	159.842	124.878	0.783045	0.116103
ENSRNOG00000003287	Fbxw10	ensembl	30.3109	42.0191	1.39101	0.116114
ENSRNOG00000019461	Zbtb3	ensembl	72.6489	95.9997	1.32366	0.116324
ENSRNOG00000033274	RGD1565415	ensembl	17.4765	10.976	0.624279	0.116392
ENSRNOG00000016299	Klf4	ensembl	84.4725	64.3121	0.761541	0.116416
ENSRNOG00000006898	Mrps16	ensembl	201.861	277.048	1.3802	0.116483
ENSRNOG00000010994	Has1	ensembl	87.6716	58.6696	0.667459	0.116582
ENSRNOG00000039469	Pcdhb19	ensembl	137.705	172.899	1.25674	0.116642
ENSRNOG00000017429	Lat	ensembl	6.81425	2.82833	0.442705	0.116661
ENSRNOG00000026793	Nt5dc3	ensembl	228.123	174.248	0.763502	0.116697
ENSRNOG00000007874	Tamm41	ensembl	268.095	332.755	1.24311	0.116736
ENSRNOG00000023112	LOC500594	ensembl	3.8517	1.33179	0.350141	0.116757
ENSRNOG00000027940	Lppr3	ensembl	429.134	346.339	0.807115	0.116787
ENSRNOG00000014366	Shc3	ensembl	1125.83	940.496	0.836352	0.116806
ENSRNOG00000009528	Sdcbp2	ensembl	11.5424	6.55795	0.565547	0.116956
ENSRNOG00000037227	Yes1	ensembl	643.871	775.839	1.20887	0.11699
ENSRNOG00000054973	SNORA65	ensembl	5.95772	10.8458	1.78287	0.117016
ENSRNOG00000046653	AABR07053542.2	ensembl	6.07174	2.63437	0.444048	0.117055
ENSRNOG00000027035	Sgol2	ensembl	7.20201	3.2218	0.468691	0.117103
ENSRNOG00000039505	AC130232.1	ensembl	92.0352	67.0505	0.725345	0.117205
ENSRNOG00000057110	AABR07003944.1	ensembl	41.929	29.6568	0.707882	0.117207
ENSRNOG00000057204	snoU2_19	ensembl	119.927	90.448	0.752965	0.117218
ENSRNOG00000056654	Dyx1c1	ensembl	115.482	87.875	0.761105	0.117319
ENSRNOG00000054413	LOC102554666	ensembl	4.15326	1.21743	0.338781	0.117429
ENSRNOG00000054322	AABR07025051.3	ensembl	30.5816	50.8391	1.6642	0.117458
ENSRNOG00000016488	Pltp	ensembl	645.224	771.482	1.19692	0.117496
ENSRNOG00000025371	Spry1	ensembl	73.3423	54.1981	0.737782	0.117548
ENSRNOG00000011817	Rpl22l1	ensembl	492.352	615.623	1.25514	0.117589
ENSRNOG00000010133	Bpgm	ensembl	2233.07	2649.05	1.18926	0.117666
ENSRNOG00000059191	AC118439.1	ensembl	29.5516	17.7079	0.594799	0.117703
ENSRNOG00000033361	Slc39a5	ensembl	73.6523	48.7578	0.657843	0.117732
ENSRNOG00000054824	Rn50_X_0730.2	havana	8.88351	4.48304	0.525124	0.117856
ENSRNOG00000011171	Rims3	ensembl	250.857	198.621	0.791362	0.117884
ENSRNOG00000014862	Gabrg3	ensembl	115.802	87.9699	0.758243	0.118096
ENSRNOG00000039396	Btnl3	ensembl_havana	4.27829	1.38896	0.339196	0.118131
ENSRNOG00000002104	Scaf4	ensembl	477.592	352.339	0.736804	0.118171
ENSRNOG00000020700	Rnaseh2c	ensembl	198.946	247.068	1.24432	0.118265
ENSRNOG00000047967	Arhgef19	ensembl	40.471	28.8327	0.711472	0.118282
ENSRNOG00000003013	Rpgr	ensembl	438.266	352.3	0.80606	0.118399
ENSRNOG00000012235	Ppp1r17	ensembl	419.201	593.07	1.41455	0.11843
ENSRNOG00000049575	Atn1	ensembl	176.773	129.961	0.732987	0.118593
ENSRNOG00000051941	Fam78b	ensembl	23.1821	34.2676	1.45487	0.118609
ENSRNOG00000011047	Tmem185a	ensembl	256.806	316.948	1.23641	0.118639
ENSRNOG00000045655	LOC103690005	ensembl	865.861	1046.68	1.21162	0.118738
ENSRNOG00000018616	Cdc42ep5	ensembl	22.4241	34.4134	1.56155	0.118768
ENSRNOG00000019262	Trak1	ensembl	1325.41	1073.73	0.810562	0.118783
ENSRNOG00000008846	Plag1	ensembl	211.761	167.534	0.791628	0.118795
ENSRNOG00000001260	Nudt1	ensembl	16.5227	24.9262	1.51776	0.118872
ENSRNOG00000033338	Gimap6	ensembl	105.159	135.795	1.29783	0.118954
ENSRNOG00000001629	Wrb	ensembl	1782.31	2096.83	1.17925	0.119052
ENSRNOG00000032429	Tmprss9	ensembl	12.331	20.0418	1.63445	0.119092
ENSRNOG00000010331	Ctsb	ensembl	9784.19	11413.6	1.16912	0.119118
ENSRNOG00000037712	Mfsd6l	ensembl	2.29523	5.63547	2.32088	0.11915
ENSRNOG00000019532	Emc10	ensembl	319.209	395.215	1.24286	0.119223
ENSRNOG00000004117	Kcnv1	ensembl	70.4792	113.912	1.60606	0.119474
ENSRNOG00000016187	Tmem67	ensembl	444.034	355.48	0.80298	0.119475
ENSRNOG00000024506	LOC500475	ensembl	81.1961	111.93	1.38511	0.119494
ENSRNOG00000017725	Pnlip	ensembl	131.692	185.931	1.41799	0.119755
ENSRNOG00000060658	AABR07049682.1	ensembl	0.351002	2.22754	5.1791	0.119784
ENSRNOG00000032669	Serpina1	ensembl	56.4572	41.046	0.729413	0.119885
ENSRNOG00000008422	Lpo	ensembl	0.702004	2.80036	3.76302	0.120009
ENSRNOG00000002986	Efhc2	ensembl	108.068	140.245	1.2985	0.120038
ENSRNOG00000053569	SNORA44	ensembl	0.376757	2.22754	5.15169	0.120057
ENSRNOG00000017873	Sct	ensembl	0.702004	3.10868	4.11648	0.120059
ENSRNOG00000054314	Kcng1	ensembl	109.689	73.8192	0.671433	0.120179
ENSRNOG00000007573	Hoxb9	ensembl	2.01943	0	0.0552645	0.120404
ENSRNOG00000010743	Fdxacb1	ensembl	97.9723	126.426	1.29149	0.120466
ENSRNOG00000039871	RGD1306063	ensembl	575.396	738.739	1.28871	0.120746
ENSRNOG00000054643	AABR07034183.1	ensembl	39.7027	27.6524	0.69048	0.12076
ENSRNOG00000032208	Eda	havana	38.2349	26.2927	0.687073	0.120843
ENSRNOG00000053498	Dnajc22	ensembl	6.34716	11.3201	1.71438	0.120889
ENSRNOG00000058672	AABR07067402.2	ensembl	2.26948	0.293715	0.182971	0.120947
ENSRNOG00000020716	Axl	ensembl	523.307	625.186	1.19666	0.121012
ENSRNOG00000006541	Nup107	ensembl	630.451	483.092	0.768838	0.121027
[truncated: 18,539 more rows]
