# Supplementary material for: A preliminary study of the effect of a high-salt diet on transcriptome dynamics in rat hypothalamic forebrain and brainstem cardiovascular control centers
Source: PeerJ. 2020 Mar 3;8:e8528. doi: 10.7717/peerj.8528 (PMC7059759; doi:10.7717/peerj.8528)
Supplement: Supplemental Information 3 [file peerj-08-8528-s009.xlsx]

## Sheet: Rpl19
	qPCR Data Analysis
Well	Sample Name	Cт	Cт Mean		Sample Name	Cт	Cт Mean		Sample Name	Cт	Cт Mean		Sample Name	Cт	Cт Mean
A1	AP1	21.4442	21.4033		BP1	21.3608	21.3721		CP1	21.1173	21.0862		DP2	21.0585	21.0582
B1		21.4159				21.3682				21.1023				21.0546
		21.3497				21.3874				21.039				21.0613
A2	AP2	21.3345	21.2373		BP2	21.2636	21.137		CP3	22.0644	22.0574		DP3	21.742	21.7082
B2		21.2344				21.0913				22.1381				21.7014
		21.1429				21.0562				21.9699				21.6811
A3	AP5	22.5447	22.4797		BP3	22.2663	22.2519		CP4	21.8669	21.8432		DP4	22.5283	22.4591
B3		22.5016				22.2881				21.8674				22.4017
		22.3928				22.2011				21.7953				22.4473
A4	AP6	21.2834	21.2324		BP4	22.2908	22.2437		CP5	22.4556	22.4063		DP5	22.4157	22.3876
B4		21.2764				22.2369				22.3444				22.3597
		21.1373				22.2035				22.4188				22.3875
A5	AP7	21.181	21.1677		BP5	22.7912	22.7686		CP6	21.412	21.49		DP7	21.5758	21.5583
B5		21.2013				22.753				21.4515				21.5201
		21.1209				22.7616				21.6065				21.5789
A6	AP8	21.566	21.5767		BP6	21.7676	21.6928		CP8	21.0463	21.0092		DP8	21.2192	21.2351
B6		21.5729				21.7012				21.019				21.2183
		21.5914				21.6095				20.9624				21.2678
	AP3	21.704	21.6119		BP2B	19.6105	19.6223		CP2	21.7244	21.7825		DP1	21.8052	21.9064
		21.6197				19.6952				21.8077				21.9147
		21.5121				19.5612				21.8153				21.9992
	AP4	21.8466	21.838		BP4a	20.0186	20.0182		CP7	21.7172	21.6709		DP6	21.617	21.6416
		21.9098				19.9646				21.6232				21.7119
		21.7575				20.0713				21.6724				21.596
	AP7a	19.8166	19.8194		BP7ai	19.9878	19.8854		CP9	21.6821	21.6672		DP6a	19.5279	19.4996
		19.8959				19.8432				21.6485				19.5165
		19.7458				19.8251				21.671				19.4543
	AP6B	20.2846	20.1672		BP5Bi	19.6793	19.6967		CP10	21.7067	21.6462		DP8a	20.1426	20.114
		20.2376				19.7104				21.6536				20.2204
		19.9795				19.7004				21.5784				19.979
	AP2B	20.5052	20.4615		BP2b	19.7339	19.726		CPS7	19.9146	19.8847		DP1a	19.8673	19.8472
		20.3229				19.7554				19.828				19.8519
		20.5562				19.6886				19.9115				19.8225
	AP4B	19.7111	19.6066						CPS8a	20.1477	20.1239		DPS72	20.019	19.9879
		19.574				Average	20.9468			20.1327				19.9274
		19.5345				SD	1.19475			20.0913				20.0172
	AP7Ai	20.4984	20.3169			SEM	0.360231		CP3a/5a/8a	19.9551	19.9819		DPS7	20.3494	20.2416
		20.28								20.0002				20.1898
		20.1723		39.9082						19.9904				20.1855
	AP7Bi	20.2681	20.2248						CP6a	19.6504	19.7387		DP2a	19.9173	19.8762
		20.1991								19.7586				19.8382
		20.2072								19.8072				19.8731
									CP5a	19.7883	19.8061		DP9	21.4862	21.5284
										19.872				21.5904
		Average	20.9388							19.7579				21.5086
		SD	0.842792						CP8a	19.8851	19.9263
		SEM	0.225246							19.9755
										19.9182				Average	21.0033
														SD	0.988007
										Average	21.0076			SEM	0.274024
										SD	0.937933
										SEM	4.25456

## Sheet: Caprin2
	qPCR Data Analysis
Well	Sample Name	Cт	Cт Mean	Cт Mean_RPL19_2	ΔCт	Average	ΔΔCт	Power	Average
A8	AP1	25.8903	25.9042	18.5276	7.37651	6.82709	0.549428	0.683291	1.08599
B8		25.918
A9	AP2	23.9938	23.826	18.0612	5.76484		-1.06224	2.08818
B9		23.6582
A10	AP5	26.0669	26.2548	18.7741	7.48073		0.653648	0.635671
B10		26.4428
	AP6	25.054	25.1245	18.2791	6.84546		0.0183703	0.987347
C9		25.1951
D9	AP7	25.3197	25.4028	18.7809	6.62189		-0.205201	1.15285
C10		25.4858
D10	AP8	25.4788	25.6472	18.7741	6.87309		0.0459992	0.968619
C11		25.8155
D11
E7	BP1	24.7717	24.7398	17.2788	7.46099	6.54718	0.633901	0.644431	1.26651
F7		24.7079
E8	BP2	24.0814	24.5843	17.9042	6.68015		-0.146936	1.10722
F8		25.0872
E10	BP3	24.7873	24.7057	18.2335	6.47214		-0.354945	1.27894
F10		24.624
E11	BP4	24.7147	24.7388	18.4008	6.33795		-0.489133	1.4036
F11		24.7628
	BP5	24.3111	24.4279	18.3152	6.11272		-0.71437	1.64077
G7		24.5448
H7	BP6	24.923	24.8313	18.6122	6.21914		-0.607946	1.52409
G8		24.7396
	CP1	26.3928	26.4515	18.7508	7.70071	7.11198	0.588732	0.664927	1.02362
		26.5102
	CP3	25.4481	25.5213	18.2552	7.26613		0.154152	0.89866
		25.5945
	CP4	25.3757	25.412	18.3331	7.07884		-0.033144	1.02324
		25.4483
	CP5	25.5834	25.5584	18.5082	7.05015		-0.0618343	1.04379
		25.5333
	CP6	25.3864	25.3918	18.7162	6.67561		-0.436374	1.3532
		25.3973
	CP8	25.2217	25.3095	18.4091	6.90045		-0.211532	1.15792
		25.3973
	DP2	25.1556	25.1652	18.9259	6.23927	6.49006	-0.872712	1.8311	1.58519
		25.1748
	DP3	25.1191	25.1513	18.8554	6.29591		-0.816071	1.7606
		25.1836
	DP4	25.5391	25.3502	18.1565	7.19366		0.0816784	0.944958
		25.1613
	DP5	24.9803	24.9642	18.577	6.38718		-0.724802	1.65267
		24.9482
	DP7	25.6705	25.7237	19.0057	6.71796		-0.394018	1.31405
		25.7769
	DP8	25.056	25.1276	19.0213	6.10638		-1.0056	2.00778
		25.1992

## Sheet: Orc6
	qPCR Data Analysis
Well	Sample Name	Cт	Cт Mean	Cт Mean_RPL19_2	ΔCт	Average	ΔΔCт	Power	Average
A8	AP1	29.8952	29.9974	21.4033	8.59417	8.94709	-0.352919	1.27714	1.07933
B8		30.0997
A9	AP2	30.0654	30.054	21.2373	8.81675		-0.130337	1.09455
B9		30.0427
A10	AP5	30.8408	30.8776	22.4797	8.39794		-0.549151	1.46322
B10		30.9144
	AP6	29.8992	29.9379	21.2324	8.70551		-0.24158	1.18229
C9		29.9765
D9	AP7	30.1128	30.0124	21.1677	8.84466		-0.102432	1.07358
C10		29.912
D10	AP8	32.0401	31.9003	21.5767	10.3235		1.37642	0.385174
C11		31.7604
D11
E7	BP1	30.5352	30.4244	21.3721	9.05231	9.85445	0.105215	0.929667	0.696784
F7		30.3137
E8	BP2	30.3264	30.1235	21.137	8.98647		0.0393736	0.973077
F8		29.9206
E10	BP3	32.2521	32.2748	22.2519	10.0229		1.07581	0.474404
F10		32.2975
E11	BP4	34.0625	34.1211	22.2437	11.8773		2.93023	0.131194
F11		34.1796
	BP5	34.1094	33.4696	22.7686	10.701		1.75387	0.296505
G7		33.4696
H7	BP6	30.0816	30.1795	21.6928	8.48676		-0.460328	1.37585
G8		30.2774
	CP1	30.3191	30.3191	21.0862	9.23293	10.584	-1.35109	2.55106	1.75527
		30.3656
	CP3	32.1732	32.3826	22.0574	10.3252		-0.258819	1.1965
		32.5921
	CP4	35.8512	35.2307	21.8432	13.3875		2.80346	0.143244
		34.6102
	CP5	34.2024	35.1528	22.4063	12.7465		2.16251	0.223368
		36.1032
	CP6	30.6196	30.5033	21.49	9.01325		-1.57078	2.97065
		30.3869
	CP8	29.8134	29.808	21.0092	8.79876		-1.78527	3.44684
		29.8026
	DP2	29.8447	29.8044	21.0582	8.74621		-1.83782	3.5747	0.725283
		29.764
	DP3	36.0867	35.4771	21.7082	13.769		3.18492	0.109962
		34.8675
	DP4	37.3014	35.8922	22.4591	13.4331		2.8491	0.138782
		34.483
	DP5	35.4003	35.1385	22.3876	12.7508		2.16682	0.222702
		34.8766
	DP6a	33.5951	33.1694	19.4996	13.6698		3.08577	0.117785
		32.7436
	DP2a	30.8471	32.8733	19.8762	12.9971		2.41303	0.187761
		34.8994

## Sheet: Sclt1
	qPCR Data Analysis
Well	Sample Name	Cт	Cт Mean	Cт Mean_RPL19_2	ΔCт	Average	ΔΔCт	Power	Average
A8	AP1	33.9897	34.2513	21.4033	12.8481	13.2773	-0.429258	1.34654	1.01416
B8		34.513
A9	AP2	34.631	34.7798	21.2373	13.5425		0.265221	0.832071
B9		34.9286
A10	AP5	35.7672	35.9054	22.4797	13.4257		0.148414	0.902242
B10		36.0437
	AP6	34.1347	34.6445	21.2324	13.4121		0.134795	0.910799
C9		35.1543
D9	AP7	34.7916	34.2515	21.1677	13.0837		-0.193597	1.14361
C10		33.7113
D10	AP8	34.8883	34.9285	21.5767	13.3518		0.0744247	0.949721
C11		34.9687
D11
E7	BP1	35.7839	35.3627	21.3721	13.9905		0.713195	0.609968	1.1273
F7		34.9414
E8	BP2	34.2914	34.1913	21.137	13.0543		-0.223063	1.16721
F8		34.0912
E10	BP3	Undetermined	36.6483	22.2519	14.3965		1.11916	0.460361
F10		36.6483
E11	BP4	34.6789	35.3378	22.2437	13.0941		-0.183237	1.13543
F11		35.9967
	BP5	35.0911	34.8013	22.7686	12.0327		-1.24464	2.36959
G7		34.5116
H7	BP6	34.0987	34.9397	21.6928	13.247		-0.0303631	1.02127
G8		34.9397
	CP1	35.3618	34.518	21.0862	13.4318	13.9508	-0.518979	1.43294	1.23537
		33.6743
	CP3	Undetermined	37.467	22.0574	15.4096		1.45878	0.3638
		37.467
	CP4	36.6787	36.5861	21.8432	14.7429		0.792136	0.577488
		36.4936
	CP5	Undetermined	36.633	22.4063	14.2267		0.275948	0.825907
		36.633
	CP6	33.899	33.9819	21.49	12.4919		-1.45893	2.74904
		34.0647
	CP8	34.54	34.4111	21.0092	13.4018		-0.548961	1.46303
		34.2821
	DP2	33.7595	33.9297	21.0582	12.8716	13.0228	-1.07921	2.11288	1.95554
		34.1
	DP3	34.9348	34.8753	21.7082	13.1671		-0.783647	1.72148
		34.8158
	DP4	35.3226	35.1298	22.4591	12.6707		-1.28007	2.42851
		34.937
	DP5	33.9621	35.1112	22.3876	12.7236		-1.2272	2.34112
		36.2603
	DP7	35.303	35.2801	21.5583	13.7218		-0.228933	1.17197
		35.2572
	DP8	33.9593	34.217	21.2351	12.9819		-0.968841	1.95727
		34.4747

## Sheet: Gkap1
	qPCR Data Analysis
Well	Sample Name	Cт	Cт Mean	Cт Mean_RPL19_2	ΔCт	Average	ΔΔCт	Power	Average
A8	AP1	26.4856	26.594	21.4033	5.19071	5.52422	-0.333509	1.26007	1.01096
B8		26.7023
A9	AP2	27.0355	26.9819	21.2373	5.74458		0.220355	0.858354
B9		26.9282
A10	AP5	27.9333	27.9897	22.4797	5.51		-0.0142269	1.00991
B10		28.0461
	AP3	27.2777	27.2635	21.6119	5.6516		0.127381	0.915492
C9		27.2494
D11
E7	BP1	27.8388	27.4935	21.3721	6.1214	6.51672	0.597179	0.661045	0.556851
F7		27.1483
E8	BP2	27.0539	26.9764	21.137	5.83934		0.315118	0.803785
F8		26.8988
E10	BP3	28.7414	28.6643	22.2519	6.41243		0.888202	0.540287
F10		28.5872
E11	BP4	29.9354	29.9375	22.2437	7.69372		2.16949	0.222289
F11		29.9395
	CP1	27.231	27.1032	21.0862	6.01699	6.64481	-0.627821	1.54523	1.12996
		26.9754
	CP3	28.6531	28.6522	22.0574	6.59481		-0.0499949	1.03526
		28.6513
	CP4	29.4332	29.2709	21.8432	7.42762		0.782815	0.581231
		29.1085
	CP5	30.3224	30.2977	22.4063	7.89145		1.24664	0.421429
		30.273
	CP2	27.7065	27.7972	21.7825	6.01474		-0.630069	1.54764
		27.888
	CP7	27.5477	27.5942	21.6709	5.92324		-0.721567	1.64897
		27.6407
	DP2	26.5318	26.6139	21.0582	5.55575		5.55575	0.0212595	0.262724
		26.696
	DP3	29.3381	29.439	21.7082	7.7308		1.08599	0.47107
		29.5398
	DP4	30.0673	30.0456	22.4591	7.58653		0.941721	0.520611
		30.024
	DP5	29.9744	29.963	22.3876	7.57543		0.93062	0.524633
		29.9517
	DP1	27.9338	27.7726	21.9064	5.86618		5.86618	0.0171436
		27.6113
	DP6	27.1401	27.1726	21.6416	5.53104		5.53104	0.0216268
		27.2052

## Sheet: Pi4k2a
	qPCR Data Analysis
Well	Sample Name	Cт	Cт Mean	Cт Mean_RPL19_2	ΔCт	Average	ΔΔCт	Power	Average
A8	AP1	41.3108	41.124	21.4033	19.7207	20.0781	-0.357349	1.28107	1.19523
B8		40.9372
A9	AP2	42.3647	42.3647	21.2373	21.1274		1.04937	0.48318
B9		Undetermined
A10	AP5	41.1878	41.2218	22.4797	18.7422		-1.33592	2.52437
B10		41.2558
	AP6	40.6475	41.1572	21.2324	19.9249		-0.153211	1.11204
C9		41.6669
D9	AP7	41.8759	42.0429	21.1677	20.8752		0.797114	0.575499
C10		42.2099
	AP8	Undetermined	#DIV/0!	21.5767			-20.0781
		Undetermined
D11
E7	BP1	41.4963	41.3393	21.3721	19.9671	20.281	-0.110953	1.07994	0.941848
F7		41.1822
E8	BP2	41.6589	41.5669	21.137	20.4298		0.351776	0.783619
F8		41.4749
E10	BP3	43.0251	42.9277	22.2519	20.6758		0.597719	0.660798
F10		42.8302
E11	BP4	43.1686	43.2183	22.2437	20.9746		0.896481	0.537196
F11		43.268
H7	BP6	41.2123	41.0504	21.6928	19.3576		-0.720444	1.64769
G8		40.8885
	BP5	Undetermined	#DIV/0!	22.7686			-20.0781
		Undetermined
	CP1	40.5904	40.5904	21.0862	19.5042	19.9772	-0.473034	1.38803	1.13285
		41.3293
	CP3	43.3304	43.4426	22.0574	21.3851		1.40789	0.376862
		43.5547
	CP4	Undetermined	#DIV/0!	21.8432			-19.9772
		Undetermined
	CP5	Undetermined	#DIV/0!	22.4063			-19.9772
		Undetermined
	CP6	41.2164	40.9569	21.49	19.4669		-0.510363	1.42441
		40.6974
	CP8	40.3215	40.562	21.0092	19.5528		-0.424493	1.3421
		40.8025
	DP2	38.7593	40.7426	21.0582	19.6844		-0.292806	1.22502	0.966462
		40.7426
	DP3	Undetermined	44.4538	21.7082	22.7457		2.76843	0.146764
		44.4538
	DP4	Undetermined	#DIV/0!	22.4591	#DIV/0!		#DIV/0!
		Undetermined
	DP5	Undetermined	#DIV/0!	22.3876	#DIV/0!		#DIV/0!
		Undetermined
	DP7	41.0834	41.141	21.5583	19.5828		-0.394492	1.31448
		41.1986
	DP8	41.1461	40.9741	21.2351	19.739		-0.23828	1.17959
		40.802
