# Supplementary material for: A preliminary study of the effect of a high-salt diet on transcriptome dynamics in rat hypothalamic forebrain and brainstem cardiovascular control centers
Source: PeerJ. 2020 Mar 3;8:e8528. doi: 10.7717/peerj.8528 (PMC7059759; doi:10.7717/peerj.8528)
Supplement: Supplemental Information 5 [file peerj-08-8528-s011.xlsx]

## Sheet: Rpl19
	qPCR Data Analysis
Well	Sample Name	Cт	Cт Mean											Cт Mean	Cт SD	ΔCт	ΔCт Mean	ΔCт SE	HK Control ΔCт Mean	HK Control ΔCт SE	ΔΔCт	Automatic Ct Threshold	Ct Threshold	Automatic Baseline	Baseline Start	Baseline End	Efficiency	Tm1	Tm2	Tm3	Comments	BADROX	HIGHSD	NOISE	SPIKE
A1	AR1	19.3357	19.2112											18.5276	0.504288							TRUE	6.7359	TRUE	1	2	1	84.3641				Y	Y	N	N
B1		19.0868												18.5276	0.504288							TRUE	6.7359	TRUE	3	10	1	83.9162				Y	Y	N	N
A2	AR2	17.6827	17.5159											18.0612	0.274743							TRUE	6.7359	TRUE	1	2	1	84.0655				Y	N	N	N
B2		17.3491												18.0612	0.274743							TRUE	6.7359	TRUE	3	8	1	83.7669				Y	N	N	N
A3	AR3	18.6181	18.267											18.7741	0.180634							TRUE	6.7359	TRUE	1	2	1	84.0704				Y	N	N	N
B3		17.9159												18.7741	0.180634							TRUE	6.7359	TRUE	1	2	1	83.9211				Y	N	N	N
A4	AR4	16.5933	16.4812											18.2791	0.248421							TRUE	6.7359	TRUE	1	2	1	83.9211				Y	N	N	Y
B4		16.3691												18.2791	0.248421							TRUE	6.7359	TRUE	3	5	1	83.7718				Y	N	N	N
A5	AR5	16.8477	16.6238											18.7809	0.00202844							TRUE	6.7359	TRUE	3	10	1	83.7721				Y	N	N	N
B5		16.3999												18.7809	0.00202844							TRUE	6.7359	TRUE	3	9	1	83.6227				Y	N	N	N
A6	AR6	18.4489	18.3861											18.7741	0.112905							TRUE	6.7359	TRUE	3	7	1	83.7721				Y	N	N	N
B6		18.3232												18.7741	0.112905							TRUE	6.7359	TRUE	3	9	1	83.6227				Y	N	N	N
	AR7	17.4866	17.3827
		17.2788
C1	BR1	17.1199	17.272											17.2788	0.661347							TRUE	6.7359	TRUE	1	2	1	84.0655				Y	Y	N	N
D1		17.4241												17.2788	0.661347							TRUE	6.7359	TRUE	1	2	1	84.5134				Y	Y	N	N
C2	BR2	18.0074	17.7178											17.9042	0.139075							TRUE	6.7359	TRUE	3	8	1	83.9162				Y	N	N	N
D2		17.4281												17.9042	0.139075							TRUE	6.7359	TRUE	3	8	1	83.7669				Y	N	N	N
C3	BR3	16.4353	16.6317											18.2335	0.0303349							TRUE	6.7359	TRUE	3	8	1	83.7718				Y	N	N	N
D3		16.8281												18.2335	0.0303349							TRUE	6.7359	TRUE	1	2	1	83.6224				Y	N	N	N
C4	BR4	16.6472	16.607											18.4008	0.0608128							TRUE	6.7359	TRUE	1	2	1	83.6224				Y	N	N	N
D4		16.5668												18.4008	0.0608128							TRUE	6.7359	TRUE	3	10	1	83.7718				Y	N	N	N
C5	BR5	16.1863	16.1776											18.3152	0.0158594							TRUE	6.7359	TRUE	3	5	1	83.4734				Y	N	N	N
D5		16.1689												18.3152	0.0158594							TRUE	6.7359	TRUE	3	10	1	83.4734				Y	N	N	N
C6	BR6	16.7689	16.8849											18.6122	0.0656965							TRUE	6.7359	TRUE	3	8	1	83.6227				Y	N	N	N
D6		17.0009												18.6122	0.0656965							TRUE	6.7359	TRUE	3	6	1	83.4734				Y	N	N	N
	BR7	16.9505	16.9566
		16.9627
	BR9`	17.3594	17.1974
		17.0353
	BR8	20.0671	19.9254
		19.7837
E1	CR1	16.9441	17.0808											18.7508	0.0420295							TRUE	6.7359	TRUE	3	7	1	83.6176				Y	N	N	N
F1		17.2175												18.7508	0.0420295							TRUE	6.7359	TRUE	1	2	1	83.9162				Y	N	N	N
E2	CR2	17.4899	17.5097											18.2552	0.0598162							TRUE	6.7359	TRUE	3	10	1	83.7669				Y	N	N	N
F2		17.5294												18.2552	0.0598162							TRUE	6.7359	TRUE	1	2	1	83.7669				Y	N	N	N
E3	CR3	17.9216	18.1267											18.3331	0.0915254							TRUE	6.7359	TRUE	1	2	1	83.7718				Y	N	N	N
F3		18.3318												18.3331	0.0915254							TRUE	6.7359	TRUE	1	2	1	83.6224				Y	N	N	N
E4	CR4	17.3106	17.188											18.5082	0.161899							TRUE	6.7359	TRUE	3	9	1	83.7718				Y	N	N	Y
F4		17.0654												18.5082	0.161899							TRUE	6.7359	TRUE	3	8	1	83.6224				Y	N	N	N
E5	CR5	16.5246	16.5056											18.7162	0.160435							TRUE	6.7359	TRUE	3	8	1	83.4734				Y	N	N	N
F5		16.4866												18.7162	0.160435							TRUE	6.7359	TRUE	3	8	1	83.4734				Y	N	N	N
E6	CR6	16.389	16.4302											18.4091	0.155026							TRUE	6.7359	TRUE	3	10	1	83.4734				Y	N	N	N
F6		16.4715												18.4091	0.155026							TRUE	6.7359	TRUE	3	8	1	83.4734				Y	N	N	N
	CR7	16.8007	16.7816
		16.7626
	CR9	17.2669	17.1668
		17.0668
	CR8	17.3025	17.3024
		17.3022
G1	DR1	17.6925	17.797											18.9259	1.40553							TRUE	6.7359	TRUE	3	11	1	83.9162				N	Y	N	N
H1		17.9016												18.9259	1.40553							TRUE	6.7359	TRUE	1	2	1	84.0655				Y	Y	N	N
G2	DR2	17.3624	17.5228											18.8554	0.296131							TRUE	6.7359	TRUE	3	8	1	83.7669				Y	N	N	N
H2		17.6832												18.8554	0.296131							TRUE	6.7359	TRUE	3	10	1	83.7669				Y	N	N	N
G3	DR3	17.5862	17.5862											18.1565	0.0566197							TRUE	6.7359	TRUE	1	2	1	83.7718				Y	N	N	N
H3		17.6767												18.1565	0.0566197							TRUE	6.7359	TRUE	1	2	1	83.9211				Y	N	N	N
G4	DR5	17.5836	17.6262											18.577	0.0959869							TRUE	6.7359	TRUE	3	7	1	83.7718				Y	N	N	N
H4		17.6689												18.577	0.0959869							TRUE	6.7359	TRUE	3	7	1	83.7718				Y	N	N	N
G5	DR6	16.4175	16.4597											19.0057	0.14333							TRUE	6.7359	TRUE	3	8	1	83.6227				Y	N	N	N
H5		16.5019												19.0057	0.14333							TRUE	6.7359	TRUE	3	9	1	83.6227				Y	N	N	N
G6	DR7	16.6073	16.6598											19.0213	0.278374							TRUE	6.7359	TRUE	3	9	1	83.6227				Y	N	N	N
H6		16.7123												19.0213	0.278374							TRUE	6.7359	TRUE	3	10	1	83.4734				Y	N	N	N
	DR8	17.2725	17.2657
		17.259
	DR9	16.3878	16.4842
		16.5807
	DR4	16.9085	16.9085

## Sheet: A4galt
	qPCR Data Analysis
Well	Sample Name	Cт	Cт Mean	Cт Mean_RPL19_2	ΔCт	Average	ΔΔCт	Power	Average
A7	AR1	31.9212	31.9212	19.2112	12.71	12.7758	-0.0658687	1.04672	1.18189
B7		Undetermined
A8	AR2	30.2472	30.8108	17.5159	13.2949		0.519029	0.697841
B8		31.3744
A9	AR3	31.3928	31.3928	18.267	13.1257		0.349915	0.78463
B9		Undetermined
A10	AR4	29.6094	29.0841	16.4812	12.603		-0.172866	1.1273
B10		28.5589
A11	AR5	29.9949	30.3062	16.6238	13.6824		0.906539	0.533463
B11		30.6174
A12	AR6	29.618	29.6251	18.3861	11.2391		-1.53675	2.9014
B12		29.6323
C7	BR1	30.6187	30.7577	17.272	13.4857		0.709899	0.611363	2.02714
D7		30.8968
C8	BR2	28.5802	28.8359	17.7178	11.1182		-1.65767	3.15506
D8		29.0916
C9	BR3	27.9402	27.1817	16.6317	10.55		-2.2258	4.67769
D9		26.4232
C10	BR4	29.5839	29.1631	16.607	12.5561		-0.219699	1.16449
D10		28.7423
C11	BR5	30.4805	30.0196	16.1776	13.842		1.06619	0.477579
D11		29.5587
C12	BR6	29.4313	28.6064	16.8849	11.7216		-1.05427	2.07667
D12		27.7816
E7	CR1	31.4992	30.5715	17.0808	13.4907	14.0946	-0.603911	1.51983	1.54394
F7		29.6438
E8	CR2	29.2462	30.3722	17.5097	12.8625		-1.23209	2.34907
F8		31.4982
E9	CR3	30.6829	36.3802	18.1267	18.2535		4.1589	0.0559819
F9		42.0775
E10	CR4	29.8138	30.035	17.188	12.8469		-1.24767	2.37457
F10		30.2561
E11	CR5	30.358	30.358	16.5056	13.8523		-0.24227	1.18285
F11		Undetermined
E12	CR6	29.8577	29.6919	16.4302	13.2617		-0.832955	1.78133
F12		29.5261
G7	DR1	28.9432	28.7123	17.797	10.9153		-3.17935	9.05901	5.25712
H7		28.4814
G8	DR2	29.6579	29.4175	17.5228	11.8947		-2.19992	4.59455
H8		29.1772
G9	DR3	29.5981	29.098	17.5862	11.5117		-2.58289	5.9914
H9		28.5978
G10	DR5	29.5969	29.4264	17.6262	11.8002		-2.29441	4.90552
H10		29.2559
G11	DR6	29.3205	29.2693	16.4597	12.8096		-1.28501	2.43684
H11		29.2181
G12	DR7	27.8396	28.5668	16.6598	11.9071		-2.18757	4.55536
H12		29.2941

## Sheet: Ttr
	qPCR Data Analysis
Well	Sample Name	Cт	Cт Mean	Cт Mean_RPL19_2	ΔCт	Average	ΔΔCт	Power	Average
A7	AR1	36.9408	35.9517	19.2112	16.7404	15.3684	1.37202	0.38635	1.91605
B7		35.9517
A8	AR2	34.7085	34.5505	17.5159	17.0345		1.66612	0.315099
B8		34.5505
A9	AR3	30.957	30.9972	18.267	12.7301		-2.63829	6.22595
B9		31.0373
A10	AR4	32.4726	32.4726	16.4812	15.9914		0.622946	0.649343
B10		31.8566
A11	AR5	31.9566	32.694	16.6238	16.0701		0.701725	0.614836
B11		32.694
A12	AR6	32.03	32.03	18.3861	13.6439		-1.72452	3.3047
B12		31.556
C7	BR1	23.7272	23.738	17.272	6.466		-8.90242	478.516	82.5016
D7		23.7488
C8	BR2	33.0938	33.3105	17.7178	15.5927		0.224324	0.855996
D8		33.3105
C9	BR3	28.109	28.118	16.6317	11.4863		-3.88213	14.7448
D9		28.127
C10	BR4	34.124	34.3569	16.607	17.7499		2.38147	0.191914
D10		34.5898
C11	BR5	35.3068	34.9985	16.1776	18.8209		3.45248	0.0913481
D11		34.6902
C12	BR6	32.9528	32.9671	16.8849	16.0822		0.713817	0.609705
D12		32.9815
E7	CR1	31.979	31.979	17.0808	14.8982	15.7207	-0.822514	1.76849	1.64463
F7		32.6857
E8	CR2	31.1562	31.2853	17.5097	13.7757		-1.94507	3.85057
F8		31.4144
E9	CR3	35.0416	35.3478	18.1267	17.2212		1.50043	0.353449
F9		35.6541
E10	CR4	35.9257	36.0115	17.188	18.8235		3.10275	0.116407
F10		36.0974
E11	CR5	30.8878	31.33	16.5056	14.8244		-0.896374	1.86138
F11		31.33
E12	CR6	31.0929	31.2117	16.4302	14.7815		-0.939217	1.91749
F12		31.3305
G7	DR1	Undetermined	36.0722	17.797	18.2752		2.55443	0.170232	1.2555
H7		36.0722
G8	DR2	30.5882	30.6266	17.5228	13.1038		-2.61697	6.1346
H8		30.6649
G9	DR3	34.7069	35.5441	17.5862	17.9579		2.23714	0.212106
H9		36.3814
G10	DR5	35.8255	35.4127	17.6262	17.7865		2.06578	0.238857
H10		34.9999
G11	DR6	32.4743	32.9551	16.4597	16.4954		0.7747	0.58451
H11		33.436
G12	DR7	34.6067	34.7563	16.6598	18.0965		2.37575	0.192676
H12		34.9058

## Sheet: Slc29a4
	qPCR Data Analysis
Well	Sample Name	Cт	Cт Mean	Cт Mean_RPL19_2	ΔCт	Average	ΔΔCт	Power	Average
A7	AR1	31.8096	31.8145	19.2112	12.6033	12.0118	0.591471	0.663666	1.1567
B7		31.8195
A8	AR2	30.0714	30.0986	17.5159	12.5826		0.570827	0.673231
B8		30.1257
A9	AR3	29.5732	29.479	18.267	11.212		-0.799824	1.74089
B9		29.3849
A10	AR4	29.1403	29.0384	16.4812	12.5572		0.5454	0.685201
B10		28.9365
A11	AR5	29.0735	28.9867	16.6238	12.3629		0.35109	0.783992
B11		28.9
A12	AR6	29.1976	29.1389	18.3861	10.7529		-1.25896	2.39324
B12		29.0802
C7	BR1	29.9623	30.2634	17.272	12.9914		0.979574	0.50713	0.953618
D7		30.5645
C8	BR2	30.7028	30.7388	17.7178	13.0211		1.00925	0.496805
D8		30.7748
C9	BR3	26.9352	27.0023	16.6317	10.3706		-1.64126	3.11938
D9		27.0693
C10	BR4	30.5109	30.4449	16.607	13.8379		1.8261	0.282026
D10		30.3789
C11	BR5	29.4185	29.4215	16.1776	13.244		1.23215	0.425684
D11		29.4246
C12	BR6	29.1457	29.0637	16.8849	12.1788		0.167017	0.890682
D12		28.9817
E7	CR1	30.6374	30.5555	17.0808	13.4747	13.2217	0.252984	0.839159	1.08882
F7		30.4735
E8	CR2	30.1495	30.0318	17.5097	12.5221		-0.699586	1.62404
F8		29.914
E9	CR3	30.9311	30.9302	18.1267	12.8035		-0.418182	1.33624
F9		30.9292
E10	CR4	29.959	29.9976	17.188	12.8095		-0.412153	1.33067
F10		30.0361
E11	CR5	30.9795	30.9795	16.5056	14.4738		1.25217	0.419817
F11		31.0344
E12	CR6	29.8048	29.6767	16.4302	13.2464		0.0247709	0.982977
F12		29.5485
G7	DR1	29.3149	29.2748	17.797	11.4777		-1.74394	3.34948	2.20683
H7		29.2346
G8	DR2	29.3948	29.3376	17.5228	11.8147		-1.40693	2.65172
H8		29.2804
G9	DR3	29.5815	29.6429	17.5862	12.0567		-1.16498	2.2423
H9		29.7044
G10	DR9	28.0303	27.9948	16.4842	11.5106		-1.71108	3.27407
H10		27.9593
G11	DR6	30.164	30.1876	16.4597	13.7279		0.506207	0.704071
H11		30.2111
G12	DR7	29.7593	29.8538	16.6598	13.194		-0.0276736	1.01937
H12		29.9482

## Sheet: Cmc1
	qPCR Data Analysis
Well	Sample Name	Cт	Cт Mean	Cт Mean_RPL19_2	ΔCт	Average	ΔΔCт	Power	Average
A7	AR1	35.925	36.1003	19.2112	16.8891	17.257	-0.36787	1.29045	1.04261
B7		36.2756
A8	AR2	34.9197	35.4752	17.5159	17.9593		0.702353	0.614569
B8		36.0307
A9	AR3	35.2038	35.1276	18.267	16.8606		-0.396369	1.31619
B9		35.0514
	AR5	34.2699	34.1813	16.6238	17.5575		0.300505	0.811968
		34.0927
	AR6	34.7759	35.4044	18.3861	17.0183		-0.238619	1.17986
		36.0329
C7	BR1	34.8188	34.5298	17.272	17.2578		0.000802994	0.999444	0.866578
D7		34.2407
C8	BR2	36.4533	35.7693	17.7178	18.0515		0.794537	0.576528
D8		35.0852
C9	BR3	33.8398	33.8548	16.6317	17.2231		-0.0338812	1.02376
D9		33.8698
	BR5	33.9478	33.9335	16.1776	17.7559		0.498917	0.707638
		33.9191
	BR6	35.7822	34.8441	16.8849	17.9592		0.702256	0.61461
		33.906
E7	CR1	35.3527	34.8608	17.0808	17.78	17.9397	-0.159716	1.11707	1.07896
F7		34.3689
E8	CR2	36.1915	36.5643	17.5097	19.0547		1.11497	0.461702
F8		36.9372
E9	CR3	35.7201	35.8174	18.1267	17.6907		-0.248963	1.18835
F9		35.9147
	CR5	33.6153	33.7481	16.5056	17.2425		-0.697247	1.62141
		33.8809
	CR6	34.1236	34.3609	16.4302	17.9307		-0.00904179	1.00629
		34.5982
G7	DR1	34.1995	34.1644	17.797	16.3673		-1.57238	2.97394	1.74167
H7		34.1293
G8	DR2	35.0805	34.8054	17.5228	17.2826		-0.657095	1.5769
H8		34.5304
G9	DR3	34.4471	35.1144	17.5862	17.5282		-0.411544	1.33011
H9		35.7817
	DR6	34.1667	33.7237	16.4597	17.264		-0.675686	1.59736
		33.2807
	DR7	34.6556	34.3008	16.6598	17.641		-0.298708	1.23004
		33.946

## Sheet: Faim
	qPCR Data Analysis
Well	Sample Name	Cт	Cт Mean	Cт Mean_RPL19_2	ΔCт	Average	ΔΔCт	Power	Average
A7	AR1	Undetermined	#DIV/0!	19.2112		18.3205	-18.3205		1.33598
B7		Undetermined
A8	AR2	38.3941	38.3941	17.5159	20.8781		2.55762	0.169856
B8		Undetermined
A9	AR3	36.143	36.987	18.267	18.72		0.399452	0.758146
B9		36.987
A10	AR4	33.7639	33.7639	16.4812	17.2827		-1.03779
B10		34.8953
A11	AR7	35.452	35.4859	17.3827	18.1031		-0.217366	1.16261
B11		35.5197
	AR6	33.7418	35.0047	18.3861	16.6186		-1.70191	3.25332
		36.2675
C7	BR1	36.8246	36.5123	17.272	19.2403		0.919801	0.528582	0.340704
D7		36.2
C8	BR2	38.8566	39.7681	17.7178	22.0503		3.7298	0.0753732
D8		39.7681
C9	BR3	Undetermined	#DIV/0!	16.6317	#DIV/0!		#DIV/0!
D9		Undetermined
C10	BR4	39.341	39.3325	16.607	22.7256		4.40505	0.0472007
D10		39.3241
C11	BR5	37.8871	37.7232	16.1776	21.5456		3.22508	0.106943
D11		37.5593
C12	BR6	Undetermined	35.2864	16.8849	18.4015		0.0809725	0.94542
D12		35.2864
E7	CR1	33.9109	33.9416	17.0808	16.8608	18.3618	-1.50103	2.83045	2.47964
F7		33.9723
E8	CR2	36.1433	38.9808	17.5097	21.4711		3.10928	0.115881
F8		41.8183
E9	CR4	33.9109	33.9416	17.188	16.7536		-1.60825	3.04882
F9		33.9723
E11	CR5	Undetermined	#DIV/0!	16.5056	#DIV/0!		#DIV/0!
F11		Undetermined
E12	CR6	Undetermined	#DIV/0!	16.4302	#DIV/0!		#DIV/0!
		Undetermined
	CR9	33.7415	33.5565	17.1668	16.3897		-1.97211	3.92342
		33.3716
G7	DR1	38.959	37.0919	17.797	19.2948		0.933036	0.523755	0.279139
H7		35.2248
G8	DR2	42.0288	41.9686	17.5228	24.4458		6.084	0.0147412
H8		41.9085
G9	DR3	37.1062	37.2403	17.5862	19.654		1.29221	0.408326
H9		37.3743
G10	DR7	37.8662	36.5131	16.6598	19.8533		1.49148	0.355646
H10		35.16
G11	DR6	Undetermined	#DIV/0!	16.4597
H11		Undetermined
H12	DR8	39.0007	39.0507	17.2657	21.7849		3.42313	0.0932258
		39.1007
